# Supplementary material for: Host response profile of human brain proteome in toxoplasma encephalitis co-infected with HIV
Source: Clin Proteomics. 2014 Nov 1;11(1):39. doi: 10.1186/1559-0275-11-39 (PMC4232683; doi:10.1186/1559-0275-11-39)
Supplement: Supplementary file 1 — Additional file 1: Table S1: A complete list of proteins along with peptides identified from toxoplasma encephalitis and control brain tissues. (XLSX 3 MB) [file 12014_2014_81_MOESM1_ESM.xlsx]

## Sheet: Tencephalitis.iTRAQ.suppl.09171
Sahu et al., 2014. Host response profile of brain proteome in toxoplasma encephalitis
Additional file 1: Table S1. Complete list of proteins along with peptides identified from toxoplasma encephalitis and control brain tissues
Accession	RefSeq Accession	Gene Symbol	Description	Coverage	Proteins	Total number of Unique Peptides	Total number of peptids	Total number of PSMs	Toxoplasma encephalitis / Control (116+117)/(114+115)	Toxoplasma encephalitis / Control (116+117)/(114+115) Variability [%]	Sequence	Total number of PSMs	Protein Group Accessions	Modifications	Toxoplasma encephalitis / Control (116+117)/(114+115)	Toxoplasma encephalitis / Control (116+117)/(114+115) Variability [%]	XCorr	Charge	m/z [Da]	MH+ [Da]	M [ppm]	RT [min]
219555702	NP_001137230.1	LRRC27	leucine-rich repeat-containing protein 27 isoform b [Homo sapiens]	2.61	2	1	1	1	6.42484
											LEESRAAALR	1	219555702	N-Term(iTRAQ4plex)	6.425		2.73117	2	630.358	1259.71	-8.3946	25.2704
7661860	NP_055480.1	LRRC14	leucine-rich repeat-containing protein 14 [Homo sapiens]	4.67	1	1	1	1	6.22941
											TCIAQQQGGAAEPGPAPIPVEVR	1	7661860	N-Term(iTRAQ4plex); C2(Methylthio)	6.229		4.27102	3	827.091	2479.26	0.673575	47.9508
221316767	NP_001138246.1	ELAVL4	ELAV-like protein 4 isoform 2 [Homo sapiens]	17.76	5	1	5	6	6.07329
											TNLIVNYLPQNMTQEEFR	1	221316767	N-Term(iTRAQ4plex)	6.073		4.15149	3	785.402	2354.19	-0.84022	66.3347
											LDNLLNMAYGVK	1	49355765;221316767;115511032	N-Term(iTRAQ4plex); K12(iTRAQ4plex)			4.84171	2	819.961	1638.92	1.62642	72.7569
											DANLYVSGLPK	1	49355765;221316767;115511032	N-Term(iTRAQ4plex); K11(iTRAQ4plex)			3.73411	2	732.92	1464.83	1.35957	32.8373
											SLFGSIGEIESCK	2	221316767;115511032	N-Term(iTRAQ4plex); C12(Methylthio); K13(iTRAQ4plex)			5.21029	2	852.435	1703.86	1.78045	73.4367
											ILVDQVTGVSR	1	49355765;221316767	N-Term(iTRAQ4plex)			3.24998	2	665.894	1330.78	0.122709	32.0391
4826762	NP_005134.1	HP	haptoglobin isoform 1 preproprotein [Homo sapiens]	42.36	3	16	16	34	5.98945	33.5603
											VTSIQDWVQK	3	4826762	N-Term(iTRAQ4plex); K10(iTRAQ4plex)	3.701		4.49963	2	746.423	1491.84	-1.38923	42.8011
											DIAPTLTLYVGK	2	4826762	N-Term(iTRAQ4plex); K12(iTRAQ4plex)	5.593		4.54741	2	789.97	1578.93	-1.04398	47.706
											VMPICLPSK	1	4826762	N-Term(iTRAQ4plex); C5(Methylthio); K9(iTRAQ4plex)	8.843		2.80084	2	661.368	1321.73	0.89546	45.8828
											LPECEAVCGKPK	2	4826762	N-Term(iTRAQ4plex); C4(Methylthio); C8(Methylthio); K10(iTRAQ4plex); K12(iTRAQ4plex)	4.012		3.82371	3	599.975	1797.91	0.117854	47.534
											SPVGVQPILNEHTFCAGMSK	1	4826762	N-Term(iTRAQ4plex); C15(Methylthio); M18(Oxidation); K20(iTRAQ4plex)	8.602		7.40614	3	822.411	2465.22	-1.99193	48.3002
											GSFPWQAK	4	4826762	N-Term(iTRAQ4plex); K8(iTRAQ4plex)	4.714	71.9	3.50781	2	604.836	1208.66	-1.69519	31.117
											KQLVEIEK	1	4826762	K1(iTRAQ4plex); N-Term(iTRAQ4plex); K8(iTRAQ4plex)	2.121		3.33415	3	473.636	1418.89	-0.702039	19.6789
											YVMLPVADQDQCIR	4	4826762	N-Term(iTRAQ4plex); C12(Methylthio)	6.325		4.37574	3	614.3	1840.89	-1.03698	55.2618
											SPVGVQPILNEHTFCAGMSK	5	4826762	N-Term(iTRAQ4plex); C15(Methylthio); K20(iTRAQ4plex)	5.159	56.5	7.05396	3	817.081	2449.23	-0.243391	57.7399
											TEGDGVYTLNDK	1	4826762	N-Term(iTRAQ4plex); K12(iTRAQ4plex)	18.609		5.31642	2	800.409	1599.81	-0.460879	20.8046
											TEGDGVYTLNDKK	1	4826762	N-Term(iTRAQ4plex); K12(iTRAQ4plex); K13(iTRAQ4plex)	9.488		4.72837	3	624.674	1872.01	-0.4072	16.6208
											TEGDGVYTLNNEK	1	4826762	N-Term(iTRAQ4plex); K13(iTRAQ4plex)	13.493		4.68152	2	864.438	1727.87	-0.630708	20.6588
											YVMLPVADQDQCIR	1	4826762	N-Term(iTRAQ4plex); M3(Oxidation); C12(Methylthio)	7.812		3.08478	2	928.944	1856.88	-1.0434	49.6841
											VVLHPNYSQVDIGLIK	1	4826762	N-Term(iTRAQ4plex); K16(iTRAQ4plex)	5.446		6.1886	3	695.075	2083.21	-2.37803	45.9126
											HYEGSTVPEKK	1	4826762	N-Term(iTRAQ4plex); K10(iTRAQ4plex); K11(iTRAQ4plex)	9.702		3.87765	2	853.974	1706.94	-1.57162	10.512
											ILGGHLDAK	1	4826762	N-Term(iTRAQ4plex); K9(iTRAQ4plex)	4.31		3.23514	2	606.371	1211.73	-0.229828	17.2696
											AVGDKLPECEAVCGKPK	1	4826762	N-Term(iTRAQ4plex); K5(iTRAQ4plex); C9(Methylthio); C13(Methylthio); K15(iTRAQ4plex); K17(iTRAQ4plex)	2.818		6.41887	3	804.758	2412.26	-0.485741	49.8433
											SCAVAEYGVYVK	3	4826762	N-Term(iTRAQ4plex); C2(Methylthio); K12(iTRAQ4plex)	4.341		5.10529	2	811.913	1622.82	2.10578	41.3729
17986001	NP_005505.2	HLA-B	major histocompatibility complex, class I, B precursor [Homo sapiens]	11.33	2	1	3	4	5.93712
											APWIEQEGPEYWDR	1	17986001	N-Term(iTRAQ4plex)	5.937		4.33012	2	960.454	1919.9	-1.74158	51.9648
											WAAVVVPSGEEQR	2	4504415;24797067;17986001	N-Term(iTRAQ4plex)			3.94984	2	786.417	1571.83	-2.33793	39.5506
											SWTAADTAAQITQR	1	339882741;17986001	N-Term(iTRAQ4plex)			4.9424	2	832.43	1663.85	-0.205626	31.8536
374253774	NP_001243367.1	CABLES1	CDK5 and ABL1 enzyme substrate 1 isoform 3 [Homo sapiens]	4.25	3	1	1	1	5.8878
											NTIDSTSSFSQFR	1	374253774	N-Term(iTRAQ4plex)	5.888		2.00738	2	817.392	1633.78	-10.9855	66.4777
166158922	NP_001107227.1	TYMP	thymidine phosphorylase isoform 1 proprotein [Homo sapiens]	5.81	2	2	2	3	5.62978	75.3208
											VAAALDDGSALGR	2	166158922	N-Term(iTRAQ4plex)	3.182	4.3	4.19687	2	680.371	1359.73	-0.64565	27.9065
											ALPLALVLHELGAGR	1	166158922	N-Term(iTRAQ4plex)	10.525		4.41838	3	558.677	1674.02	-0.92919	83.3218
4557759	NP_000241.1	MPO	myeloperoxidase precursor [Homo sapiens]	2.42	1	1	1	1	5.45314
											FCGLPQPETVGQLGTVLR	1	4557759	N-Term(iTRAQ4plex); C2(Methylthio)	5.453		4.09201	2	1053.05	2105.1	-0.156784	76.631
167857790	NP_000598.2	ORM1	alpha-1-acid glycoprotein 1 precursor [Homo sapiens]	36.82	1	5	6	24	5.44104	46.6963
											NWGLSVYADKPETTK	3	167857790	N-Term(iTRAQ4plex); K10(iTRAQ4plex); K15(iTRAQ4plex)	7.552	6.5	4.49971	2	1071.07	2141.14	-11.3474	30.8652
											EQLGEFYEALDCLR	2	167857790	N-Term(iTRAQ4plex); C12(Methylthio)	6.639	44.7	4.84722	2	938.44	1875.87	-0.183709	83.1344
											SDVVYTDWK	4	167857790	N-Term(iTRAQ4plex); K9(iTRAQ4plex)	2.255	11.5	3.84532	2	700.867	1400.73	-2.17815	32.8619
											TYMLAFDVNDEK	1	167857790	N-Term(iTRAQ4plex); K12(iTRAQ4plex)	3.91		3.67654	2	867.426	1733.84	-12.3236	48.5095
											WFYIASAFR	5	4505529;167857790	N-Term(iTRAQ4plex)			3.29212	2	652.848	1304.69	-1.02981	70.3802
											YVGGQEHFAHLLILR	9	167857790	N-Term(iTRAQ4plex)	6.726		6.4507	2	949.031	1897.06	-0.492716	50.8012
336455072	NP_001073998.2	WIPF3	WAS/WASL-interacting protein family member 3 [Homo sapiens]	8.7	1	2	2	2	4.69629
											AEPASPAQDAQEPPAPPPPLPPYASCSPR	1	336455072	N-Term(iTRAQ4plex); C26(Methylthio)			3.5731	3	1043.5	3128.49	-0.0146072	53.5459
											TISGPLIPPASPR	1	336455072	N-Term(iTRAQ4plex)	4.696		3.24187	2	725.43	1449.85	-1.92438	37.1336
310832382	NP_001185498.1	ATP6V0C	V-type proton ATPase 16 kDa proteolipid subunit [Homo sapiens]	11.61	1	1	1	15	4.63624	13.4996
											SGTGIAAMSVMRPEQIMK	1	310832382	N-Term(iTRAQ4plex); M8(Oxidation); M11(Oxidation); K18(iTRAQ4plex)	5.372		3.44904	3	743.053	2227.15	-1.41583	28.6838
											SGTGIAAMSVMRPEQIMK	6	310832382	N-Term(iTRAQ4plex); K18(iTRAQ4plex)	3.791	25	6.3756	2	1098.08	2195.15	-2.89356	46.3605
											SGTGIAAMSVMRPEQIMK	8	310832382	N-Term(iTRAQ4plex); M8(Oxidation); K18(iTRAQ4plex)	4.392	5.3	4.17362	4	553.543	2211.15	-1.5236	33.4152
115298659	NP_003117.2	SPTA1	spectrin alpha chain, erythrocyte [Homo sapiens]	0.91	1	1	1	1	4.53384
											GTQLHEANQQLQFENNAEDLQR	1	115298659	N-Term(iTRAQ4plex)	4.534		5.18645	3	909.778	2727.32	0.00490866	33.9246
341914924	XP_003403901.1	LOC100293211	PREDICTED: ig heavy chain V-III region VH26-like [Homo sapiens]	5.91	2	1	1	1	4.42502
											AEDTAVYYCAR	1	341914924	N-Term(iTRAQ4plex); C9(Methylthio)	4.425		4.21823	2	726.324	1451.64	-0.460555	30.5767
187828892	NP_001120694.1	CACNA1A	voltage-dependent P/Q-type calcium channel subunit alpha-1A isoform 4 [Homo sapiens]	0.84	2	1	1	1	4.40937
											QGSSSVSGSPAPSTSGTSTPR	1	187828892	N-Term(iTRAQ4plex)	4.409		2.80874	2	1040.01	2079.01	1.16632	14.0176
11761629	NP_068657.1	FGA	fibrinogen alpha chain isoform alpha preproprotein [Homo sapiens]	23.76	2	11	11	21	4.23939	49.9271
											MADEAGSEADHEGTHSTK	1	11761629	N-Term(iTRAQ4plex); K18(iTRAQ4plex)	8.942		5.11246	4	540.998	2160.97	0.642907	11.241
											DSDWPFCSDEDWNYK	6	11761629	N-Term(iTRAQ4plex); C7(Methylthio); K15(iTRAQ4plex)	2.453		4.83046	3	747.644	2240.92	1.99431	77.6679
											GSESGIFTNTK	1	11761629	N-Term(iTRAQ4plex); K11(iTRAQ4plex)	5.026		3.24853	2	714.881	1428.75	-2.26868	17.2233
											MELERPGGNEITR	1	11761629	N-Term(iTRAQ4plex)	3.432		2.71071	2	823.423	1645.84	-3.34251	21.9066
											GLIDEVNQDFTNR	2	11761629	N-Term(iTRAQ4plex)	6.242	14.5	4.88793	2	832.921	1664.83	-1.16543	47.877
											HPDEAAFFDTASTGK	1	11761629	N-Term(iTRAQ4plex); K15(iTRAQ4plex)	2.487		3.96822	3	627.971	1881.9	-12.0129	26.74
											MKPVPDLVPGNFK	2	11761629	N-Term(iTRAQ4plex); K2(iTRAQ4plex); K13(iTRAQ4plex)	2.584		3.71771	3	625.369	1874.09	-0.218009	42.7331
											NSLFEYQK	1	11761629	N-Term(iTRAQ4plex); K8(iTRAQ4plex)	3.726		3.46267	2	658.857	1316.71	-2.20785	28.1544
											EVDLKDYEDQQK	1	11761629	N-Term(iTRAQ4plex); K5(iTRAQ4plex); K12(iTRAQ4plex)	6.611		4.58943	2	971.509	1942.01	-1.07025	23.7525
											NPSSAGSWNSGSSGPGSTGNR	1	11761629	N-Term(iTRAQ4plex)	2.537		3.0778	3	703.322	2107.95	-0.381809	17.4448
											DSHSLTTNIMEILR	4	11761629	N-Term(iTRAQ4plex)	3.918	47.2	5.22622	2	887.466	1773.92	-2.74005	60.2381
24797067	NP_002107.3	HLA-A	HLA class I histocompatibility antigen, A-1 alpha chain precursor [Homo sapiens]	13.97	3	1	3	8	4.22659
											DGEDQTQDTELVETRPAGDGTFQK	2	339882741;24797067	N-Term(iTRAQ4plex); K24(iTRAQ4plex)			4.9124	3	975.802	2925.39	-1.51228	32.2768
											FIAVGYVDDTQFVR	4	24797067	N-Term(iTRAQ4plex)	4.227		4.33933	2	887.468	1773.93	-0.560364	61.3133
											WAAVVVPSGEEQR	2	4504415;24797067;17986001	N-Term(iTRAQ4plex)			3.94984	2	786.417	1571.83	-2.33793	39.5506
70906435	NP_005132.2	FGB	fibrinogen beta chain isoform 1 preproprotein [Homo sapiens]	39.71	2	16	16	35	4.13861	43.9894
											GSWYSMR	1	70906435	N-Term(iTRAQ4plex)	2.16		2.78084	2	515.747	1030.49	-1.91735	22.5366
											GGETSEMYLIQPDSSVKPYR	1	70906435	N-Term(iTRAQ4plex); K17(iTRAQ4plex)	6.516		5.24278	3	849.098	2545.28	-1.6924	37.7858
											TPCTVSCNIPVVSGK	1	70906435	N-Term(iTRAQ4plex); C3(Methylthio); C7(Methylthio); K15(iTRAQ4plex)	4.426		4.55857	2	942.967	1884.93	-1.79122	57.525
											QDGSVDFGR	1	70906435	N-Term(iTRAQ4plex)	9.312		2.8905	2	562.776	1124.54	-0.74084	14.6141
											LESDVSAQMEYCR	1	70906435	N-Term(iTRAQ4plex); C12(Methylthio)	3.084		3.91509	2	860.875	1720.74	-2.20726	48.4877
											DNENVVNEYSSELEK	4	70906435	N-Term(iTRAQ4plex); K15(iTRAQ4plex)	4.005	10.9	5.46112	2	1029	2056.99	1.60876	39.2197
											EEAPSLRPAPPPISGGGYR	1	70906435	N-Term(iTRAQ4plex)	2.529		3.83825	3	699.04	2095.1	-0.603887	28.4328
											QGFGNVATNTDGK	1	70906435	N-Term(iTRAQ4plex); K13(iTRAQ4plex)	8.004		5.60087	2	798.913	1596.82	-2.36245	16.1916
											KGGETSEMYLIQPDSSVKPYR	1	70906435	K1(iTRAQ4plex); N-Term(iTRAQ4plex); K18(iTRAQ4plex)	1.329		4.23304	4	705.125	2817.48	-1.71106	34.4262
											HGTDDGVVWMNWK	3	70906435	N-Term(iTRAQ4plex); K13(iTRAQ4plex)	2.296		4.33597	3	611.637	1832.9	-1.50514	46.019
											NYCGLPGEYWLGNDK	9	70906435	N-Term(iTRAQ4plex); C3(Methylthio); K15(iTRAQ4plex)	3.027	33.5	3.71389	3	688.316	2062.93	-13.5181	67.8941
											YYWGGQYTWDMAK	4	70906435	N-Term(iTRAQ4plex); K13(iTRAQ4plex)	6.119	0.2	5.35112	2	978.965	1956.92	2.14736	60.2127
											SILENLR	2	70906435	N-Term(iTRAQ4plex)	3.763		3.26952	2	494.8	988.593	2.1736	28.183
											AHYGGFTVQNEANK	2	70906435	N-Term(iTRAQ4plex); K14(iTRAQ4plex)	2.412		5.32645	2	912.468	1823.93	-0.0687123	17.5196
											DNDGWLTSDPR	1	70906435	N-Term(iTRAQ4plex)	3.083		2.85471	2	710.324	1419.64	-14.9528	26.7011
											EDGGGWWYNR	2	70906435	N-Term(iTRAQ4plex)	5.641		3.38496	2	692.312	1383.62	-2.08392	38.3194
70906437	NP_000500.2	FGG	fibrinogen gamma chain isoform gamma-A precursor [Homo sapiens]	31.81	2	11	11	17	4.01586	25.9396
											NWIQYK	1	70906437	N-Term(iTRAQ4plex); K6(iTRAQ4plex)	4.298		2.56868	2	570.326	1139.65	-0.0791211	32.0878
											TSTADYAMFK	1	70906437	N-Term(iTRAQ4plex); K10(iTRAQ4plex)	2.501		3.7238	2	711.862	1422.72	-0.212603	26.1249
											LDGSVDFK	1	70906437	N-Term(iTRAQ4plex); K8(iTRAQ4plex)	3.062		3.01879	2	584.825	1168.64	-2.03436	28.1745
											QSGLYFIKPLK	1	70906437	N-Term(iTRAQ4plex); K8(iTRAQ4plex); K11(iTRAQ4plex)	4.695		3.73001	3	576.026	1726.06	-0.455061	39.1156
											DCQDIANK	1	70906437	N-Term(iTRAQ4plex); C2(Methylthio); K8(iTRAQ4plex)	3.816		3.64077	2	620.798	1240.59	-1.62971	17.916
											VAQLEAQCQEPCK	2	70906437	N-Term(iTRAQ4plex); C8(Methylthio); C12(Methylthio); K13(iTRAQ4plex)	2.599		4.83486	2	913.931	1826.85	1.62809	47.0113
											EGFGHLSPTGTTEFWLGNEK	2	70906437	N-Term(iTRAQ4plex); K20(iTRAQ4plex)	2.899		6.47037	3	832.418	2495.24	-1.73481	53.2231
											AIQLTYNPDESSKPNMIDAATLK	2	70906437	N-Term(iTRAQ4plex); K13(iTRAQ4plex); K23(iTRAQ4plex)	7.786		6.33296	3	984.859	2952.56	-2.93781	47.9258
											YLQEIYNSNNQK	1	70906437	N-Term(iTRAQ4plex); K12(iTRAQ4plex)	6.534		4.68673	2	901.47	1801.93	-0.134781	33.4472
											IHLISTQSAIPYALR	2	70906437	N-Term(iTRAQ4plex)	2.666	5.8	4.25967	3	609.691	1827.06	-0.59423	49.8833
											YEASILTHDSSIR	3	70906437	N-Term(iTRAQ4plex)	6.075	54.4	4.54258	2	818.425	1635.84	-2.18331	28.2118
96975135	NP_570137.2	RAB24	ras-related protein Rab-24 [Homo sapiens]	7.39	1	1	1	1	3.94675
											RVDFHDVQDYADNIK	1	96975135	N-Term(iTRAQ4plex); K15(iTRAQ4plex)	3.947		4.5211	3	708.363	2123.07	-1.13267	49.7192
7019519	NP_037403.1	PCSK1N	proSAAS precursor [Homo sapiens]	45.77	1	9	9	24	3.93334	34.2566
											GLSAASPPLAETGAPR	5	7019519	N-Term(iTRAQ4plex)	3.649	1.6	5.02603	2	819.949	1638.89	-1.56307	30.5611
											RLETPAPQVPAR	1	7019519	N-Term(iTRAQ4plex)	1.061		4.16964	3	493.624	1478.86	0.562525	16.406
											AEAQEAEDQQAR	2	7019519	N-Term(iTRAQ4plex)	4.455	75.4	4.2854	2	745.355	1489.7	1.88768	77.4944
											GEAAGAVQELAR	2	7019519	N-Term(iTRAQ4plex)	4.179	12.7	4.59623	2	658.358	1315.71	0.0558886	23.4877
											LETPAPQVPAR	1	7019519	N-Term(iTRAQ4plex)	3.629		3.44031	2	661.881	1322.75	-0.456805	23.6223
											ALAHLLEAER	2	7019519	N-Term(iTRAQ4plex)	4.61		3.73187	2	633.86	1266.71	-12.3501	27.702
											AADHDVGSELPPEGVLGALLR	5	7019519	N-Term(iTRAQ4plex)	3.195		6.5495	3	754.072	2260.2	-2.00531	76.4633
											NSDPALGLDDDPDAPAAQLAR	4	7019519	N-Term(iTRAQ4plex)	3.689	4.2	5.41928	2	1133.56	2266.1	-1.58211	46.167
											ILAGSADSEGVAAPR	2	7019519	N-Term(iTRAQ4plex)	3.889		4.6899	2	779.421	1557.83	-0.94644	25.7476
50363221	NP_001002235.1	SERPINA1	alpha-1-antitrypsin precursor [Homo sapiens]	49.52	1	18	18	60	3.87877	36.9703
											LGMFNIQHCK	2	50363221	N-Term(iTRAQ4plex); M3(Oxidation); C9(Methylthio); K10(iTRAQ4plex)	3.742		3.43736	3	514.261	1540.77	0.449408	35.7744
											KLSSWVLLMK	3	50363221	K1(iTRAQ4plex); N-Term(iTRAQ4plex); K10(iTRAQ4plex)	4.043		4.3851	3	546.344	1637.02	0.140872	60.3424
											DTEEEDFHVDQVTTVK	10	50363221	N-Term(iTRAQ4plex); K16(iTRAQ4plex)	4.733	42.2	6.92975	2	1090.53	2180.06	-1.09018	33.3172
											AVLTIDEK	1	50363221	N-Term(iTRAQ4plex); K8(iTRAQ4plex)	5.591		3.13536	2	588.857	1176.71	-0.134358	21.5035
											LSSWVLLMK	1	50363221	N-Term(iTRAQ4plex); K9(iTRAQ4plex)	6.272		4.26822	2	682.913	1364.82	-1.60156	70.4382
											ITPNLAEFAFSLYR	1	50363221	N-Term(iTRAQ4plex)	4.951		4.83514	2	893.486	1785.97	-0.353244	83.3391
											QINDYVEK	2	50363221	N-Term(iTRAQ4plex); K8(iTRAQ4plex)	4.139	22.7	3.67055	2	648.854	1296.7	-2.37226	19.5739
											LSITGTYDLK	5	50363221	N-Term(iTRAQ4plex); K10(iTRAQ4plex)	4.421	17.7	3.7805	2	699.907	1398.81	-0.786953	37.9188
											GTEAAGAMFLEAIPMSIPPEVK	2	50363221	N-Term(iTRAQ4plex); M15(Oxidation); K22(iTRAQ4plex)	3.558		3.94821	3	855.118	2563.34	0.667943	73.1127
											TDTSHHDQDHPTFNK	3	50363221	N-Term(iTRAQ4plex); K15(iTRAQ4plex)	6.059		5.36075	2	1034.49	2067.97	-0.861094	10.5445
											LSSWVLLMK	1	50363221	N-Term(iTRAQ4plex); M8(Oxidation); K9(iTRAQ4plex)	3.451		3.18572	2	690.91	1380.81	-2.05541	54.8352
											SPLFMGK	1	50363221	N-Term(iTRAQ4plex); K7(iTRAQ4plex)	3.663		2.81373	2	534.311	1067.61	-2.22943	26.4834
											SVLGQLGITK	3	50363221	N-Term(iTRAQ4plex); K10(iTRAQ4plex)	3.804	10.7	4.29449	2	652.413	1303.82	-0.299372	39.8083
											LQHLENELTHDIITK	12	50363221	N-Term(iTRAQ4plex); K15(iTRAQ4plex)	6.451		6.81258	2	1046.58	2092.16	-1.05846	60.4611
											FNKPFVFLMIEQNTK	1	50363221	N-Term(iTRAQ4plex); K3(iTRAQ4plex); K15(iTRAQ4plex)	1.931		4.55773	3	763.425	2288.26	-9.81297	78.6823
											VFSNGADLSGVTEEAPLK	2	50363221	N-Term(iTRAQ4plex); K18(iTRAQ4plex)	3.125		6.7367	2	1061.57	2122.12	-1.7759	45.9733
											GKWERPFEVK	1	50363221	N-Term(iTRAQ4plex); K2(iTRAQ4plex); K10(iTRAQ4plex)	4.088		3.05862	2	854.495	1707.98	-4.81318	30.8718
											LYHSEAFTVNFGDTEEAKK	2	50363221	N-Term(iTRAQ4plex); K18(iTRAQ4plex); K19(iTRAQ4plex)	2.438		8.43862	3	873.452	2618.34	-1.96715	40.1116
											LGMFNIQHCK	3	50363221	N-Term(iTRAQ4plex); C9(Methylthio); K10(iTRAQ4plex)	2.015		3.95959	2	762.889	1524.77	-0.830502	45.8774
											KQINDYVEK	1	50363221	K1(iTRAQ4plex); N-Term(iTRAQ4plex); K9(iTRAQ4plex)	3.418		3.03252	2	784.953	1568.9	-1.18996	19.3743
											GTEAAGAMFLEAIPMSIPPEVK	3	50363221	N-Term(iTRAQ4plex); K22(iTRAQ4plex)	1.32		4.34721	3	849.786	2547.34	-0.509409	82.6368
4557679	NP_000205.1	JAG1	protein jagged-1 precursor [Homo sapiens]	0.82	1	1	1	1	3.8212
											DLESAQSLNR	1	4557679	N-Term(iTRAQ4plex)	3.821		2.79244	2	638.829	1276.65	-8.78096	16.9216
4506773	NP_002956.1	S100A9	protein S100-A9 [Homo sapiens]	37.72	1	3	3	5	3.81609	14.848
											VIEHIMEDLDTNADK	2	4506773	N-Term(iTRAQ4plex); K15(iTRAQ4plex)	3.763		5.51082	3	677.674	2031.01	-11.7312	61.8563
											LGHPDTLNQGEFK	2	4506773	N-Term(iTRAQ4plex); K13(iTRAQ4plex)	3.278		4.67114	2	872.467	1743.93	-0.589733	22.8663
											NIETIINTFHQYSVK	1	4506773	N-Term(iTRAQ4plex); K15(iTRAQ4plex)	4.407		5.82589	3	699.05	2095.14	-3.54167	64.9452
4505529	NP_000599.1	ORM2	alpha-1-acid glycoprotein 2 precursor [Homo sapiens]	13.93	1	2	3	8	3.72518	55.5915
											WFYIASAFR	5	4505529;167857790	N-Term(iTRAQ4plex)			3.29212	2	652.848	1304.69	-1.02981	70.3802
											EHVAHLLFLR	2	4505529	N-Term(iTRAQ4plex)	2.261		4.44085	3	460.274	1378.81	-0.349403	33.076
											SDVMYTDWK	1	4505529	N-Term(iTRAQ4plex); K9(iTRAQ4plex)	5.19		3.6283	2	716.853	1432.7	-2.40895	36.2735
148886752	NP_055802.1	IGSF9B	protein turtle homolog B precursor [Homo sapiens]	1.11	1	1	1	1	3.70967
											YQVSDGSLTVTSVSR	1	148886752	N-Term(iTRAQ4plex)	3.71		4.13939	2	871.954	1742.9	-2.41228	34.6919
341823698	NP_001230066.1	PDE8A	high affinity cAMP-specific and IBMX-insensitive 3',5'-cyclic phosphodiesterase 8A isoform 3 [Homo sapiens]	2.91	3	1	1	1	3.67891
											VINIINAAQESSPMPVTEALDR	1	341823698	N-Term(iTRAQ4plex)	3.679		3.70411	3	838.112	2512.32	0.260897	74.3569
154091334	NP_001093637.1	MRVI1	protein MRVI1 isoform c [Homo sapiens]	2.85	4	1	1	1	3.67638
											SPTQDAAGVGPPASQGR	1	154091334	N-Term(iTRAQ4plex)	3.676		5.79019	2	870.443	1739.88	-0.101335	17.4105
221316599	NP_001810.2	CHGB	secretogranin-1 precursor [Homo sapiens]	2.36	1	1	1	1	3.67508
											GEAGAPGEEDIQGPTK	1	221316599	N-Term(iTRAQ4plex); K16(iTRAQ4plex)	3.675		5.03144	2	922.469	1843.93	1.38079	17.7569
372466586	NP_001243225.1	IGLL5	immunoglobulin lambda-like polypeptide 5 isoform 2 [Homo sapiens]	35.25	2	3	3	20	3.58594	48.6284
											ANPTVTLFPPSSEELQANK	3	372466586	N-Term(iTRAQ4plex); K19(iTRAQ4plex)	1.995		5.31935	2	1166.12	2331.24	-0.763749	42.6258
											SYSCQVTHEGSTVEK	8	372466586	N-Term(iTRAQ4plex); C4(Methylthio); K15(iTRAQ4plex)	3.582	35.2	6.77081	2	994.969	1988.93	0.917972	18.7103
											YAASSYLSLTPEQWK	9	372466586	N-Term(iTRAQ4plex); K15(iTRAQ4plex)	4.293	92.9	6.07175	2	1016.53	2032.06	-2.44398	54.6959
196114999	NP_001124482.1	SATB1	DNA-binding protein SATB1 isoform 1 [Homo sapiens]	1.97	2	1	1	1	3.57092
											QPTVASPAESDEENR	1	196114999	N-Term(iTRAQ4plex)	3.571		3.34829	2	887.42	1773.83	-2.83194	16.0564
4557485	NP_000087.1	CP	ceruloplasmin precursor [Homo sapiens]	11.83	1	8	8	10	3.52885	34.2638
											LISVDTEHSNIYLQNGPDR	1	4557485	N-Term(iTRAQ4plex)	3.773		5.7929	3	772.395	2315.17	-1.41256	42.6232
											KAEEEHLGILGPQLHADVGDK	1	4557485	K1(iTRAQ4plex); N-Term(iTRAQ4plex); K21(iTRAQ4plex)	4.07		5.72268	3	896.824	2688.46	-4.16073	39.5993
											VDKDNEDFQESNR	1	4557485	N-Term(iTRAQ4plex); K3(iTRAQ4plex)	3.554		4.56043	3	628.637	1883.9	-0.671472	13.3302
											MYYSAVDPTK	1	4557485	N-Term(iTRAQ4plex); K10(iTRAQ4plex)	1.795		3.36359	2	731.879	1462.75	1.68528	25.4326
											SVPPSASHVAPTETFTYEWTVPK	1	4557485	N-Term(iTRAQ4plex); K23(iTRAQ4plex)	8.664		6.48154	3	940.486	2819.44	-2.64114	52.0594
											GAYPLSIEPIGVR	1	4557485	N-Term(iTRAQ4plex)	3.063		4.52052	2	758.437	1515.87	0.614939	44.1834
											EVGPTNADPVCLAK	2	4557485	N-Term(iTRAQ4plex); C11(Methylthio); K14(iTRAQ4plex)	3.251	17.1	5.38919	2	874.45	1747.89	-2.30612	31.8455
											VNKDDEEFIESNK	2	4557485	N-Term(iTRAQ4plex); K3(iTRAQ4plex); K13(iTRAQ4plex)	4.323		5.28183	2	1000.02	1999.03	-1.70925	24.3583
4826774	NP_005092.1	ISG15	ubiquitin-like protein ISG15 precursor [Homo sapiens]	13.33	1	2	2	3	3.43186	19.2455
											LTQTVAHLK	2	4826774	N-Term(iTRAQ4plex); K9(iTRAQ4plex)	2.965		3.92653	3	433.606	1298.8	-0.538013	19.422
											LAVHPSGVALQDR	1	4826774	N-Term(iTRAQ4plex)	3.899		3.48544	2	753.928	1506.85	-1.75207	23.2328
28603830	NP_776155.1	FUNDC1	FUN14 domain-containing protein 1 [Homo sapiens]	15.48	1	1	1	1	3.40155
											NPPPQDYESDDDSYEVLDLTEYAR	1	28603830	N-Term(iTRAQ4plex)	3.402		2.83675	2	1488.16	2975.32	-0.0414025	65.9618
95089461	NP_004738.3	DLG5	disks large homolog 5 [Homo sapiens]	0.73	1	1	1	1	3.35529
											ADSEGSNSGGTWPK	1	95089461	N-Term(iTRAQ4plex); K14(iTRAQ4plex)	3.355		2.94158	2	840.899	1680.79	-9.14918	28.6255
338797729	NP_001229732.1	BTN3A3	butyrophilin subfamily 3 member A3 isoform c [Homo sapiens]	2.14	3	1	1	1	3.3044
											DLPDNPER	1	338797729	N-Term(iTRAQ4plex)	3.304		2.96435	2	550.278	1099.55	-1.08097	14.4785
15431306	NP_150644.1	RPL8	60S ribosomal protein L8 [Homo sapiens]	4.28	1	1	1	1	3.27646
											AVVGVVAGGGR	1	15431306	N-Term(iTRAQ4plex)	3.276		3.31541	2	543.331	1085.65	-0.554409	20.6119
73858568	NP_000053.2	SERPING1	plasma protease C1 inhibitor precursor [Homo sapiens]	13	1	5	5	7	3.26641	27.5791
											LEDMEQALSPSVFK	1	73858568	N-Term(iTRAQ4plex); K14(iTRAQ4plex)	2.859		3.90582	2	941.482	1881.96	-16.4047	60.956
											GVTSVSQIFHSPDLAIR	3	73858568	N-Term(iTRAQ4plex)	3.873		6.83489	2	986.04	1971.07	-2.73195	57.5415
											VTTSQDMLSIMEK	1	73858568	N-Term(iTRAQ4plex); K13(iTRAQ4plex)	2.766		5.03322	2	885.951	1770.89	-15.3732	48.4948
											TNLESILSYPK	1	73858568	N-Term(iTRAQ4plex); K11(iTRAQ4plex)	2.229		4.2911	2	776.946	1552.89	2.03519	50.8529
											FQPTLLTLPR	1	73858568	N-Term(iTRAQ4plex)	4.152		3.26206	2	665.404	1329.8	-0.596881	48.2728
22035698	NP_663783.1	SYNGR1	synaptogyrin-1 isoform 1b [Homo sapiens]	6.28	3	1	1	1	3.26358
											DNPLNEGTDAAR	1	22035698	N-Term(iTRAQ4plex)	3.264		4.08942	2	708.846	1416.68	0.53609	18.1348
4758450	NP_004476.1	GNG4	guanine nucleotide-binding protein G(I)/G(S)/G(O) subunit gamma-4 precursor [Homo sapiens]	44	1	2	2	3	3.23924
											EDPLIIPVPASENPFR	2	4758450	N-Term(iTRAQ4plex)	3.239		4.06936	2	969.524	1938.04	-2.41857	64.5264
											VSQAAADLLAYCEAHVR	1	4758450	N-Term(iTRAQ4plex); C12(Methylthio)			4.76058	3	669.667	2006.99	-1.50332	83.5149
134152719	NP_001077060.1	CELF2	CUGBP Elav-like family member 2 isoform 4 [Homo sapiens]	3.28	4	1	1	2	3.19984
											ELFEPYGAVYQINVLR	2	134152719	N-Term(iTRAQ4plex)	3.2		4.90052	2	1028.05	2055.1	-1.60731	72.3867
38016911	NP_004090.4	STOM	erythrocyte band 7 integral membrane protein isoform a [Homo sapiens]	16.32	2	3	3	4	3.18832	24.07
											VIAAEGEMNASR	2	38016911	N-Term(iTRAQ4plex)	2.45		3.85513	2	696.356	1391.7	-1.96383	22.253
											EASMVITESPAALQLR	1	38016911	N-Term(iTRAQ4plex)	3.133		5.41116	2	930.505	1860	0.171233	49.3796
											VQNATLAVANITNADSATR	1	38016911	N-Term(iTRAQ4plex)	3.982		6.07002	2	1037.56	2074.11	1.94482	38.5474
190194420	NP_112189.2	TSPAN14	tetraspanin-14 isoform 1 [Homo sapiens]	6.3	1	1	1	1	3.14797
											SYRDDIDLQNLIDSLQK	1	190194420	N-Term(iTRAQ4plex); K17(iTRAQ4plex)	3.148		3.41275	3	775.408	2324.21	-10.9509	78.772
319996655	NP_001188412.1	ENO1	c-myc promoter-binding protein-1 isoform MBP-1 [Homo sapiens]	62.76	1	1	15	189	3.13576
											LAMQEFMILPVGAANFR	8	4503571;319996655	N-Term(iTRAQ4plex); M3(Oxidation)			4.99511	2	1034.54	2068.08	-1.22274	72.0979
											MIEMDGTENK	1	319996655	N-Term(iTRAQ4plex); K10(iTRAQ4plex)	3.136		3.44587	2	728.356	1455.71	-0.595887	21.013
											DATNVGDEGGFAPNILENK	7	4503571;319996655	N-Term(iTRAQ4plex); K19(iTRAQ4plex)			6.99062	2	1125.07	2249.13	-1.71609	44.0444
											HIADLAGNSEVILPVPAFNVINGGSHAGNK	3	4503571;319996655	N-Term(iTRAQ4plex); K30(iTRAQ4plex)			8.12323	3	1100.6	3299.78	1.55484	68.002
											VNQIGSVTESLQACK	12	4503571;319996655	N-Term(iTRAQ4plex); C14(Methylthio); K15(iTRAQ4plex)			5.91182	3	637.669	1910.99	1.08966	53.6414
											SGKYDLDFK	1	4503571;319996655	N-Term(iTRAQ4plex); K3(iTRAQ4plex); K9(iTRAQ4plex)			3.2942	2	752.921	1504.83	-2.17326	25.0479
											LAQANGWGVMVSHR	4	4503571;319996655	N-Term(iTRAQ4plex)			5.38974	2	835.438	1669.87	-2.19234	34.0124
											DYPVVSIEDPFDQDDWGAWQK	10	4503571;319996655	N-Term(iTRAQ4plex); K21(iTRAQ4plex)			3.97521	3	933.442	2798.31	-2.38298	81.8291
											YISPDQLADLYK	17	4503571;319996655	N-Term(iTRAQ4plex); K12(iTRAQ4plex)			4.87825	2	857.468	1713.93	-1.26095	55.0118
											IGAEVYHNLK	11	4503571;319996655	N-Term(iTRAQ4plex); K10(iTRAQ4plex)			4.91621	2	716.413	1431.82	-0.579665	25.0485
											LAMQEFMILPVGAANFR	7	4503571;319996655	N-Term(iTRAQ4plex)			6.30459	2	1026.55	2052.09	-1.68772	83.0956
											FTASAGIQVVGDDLTVTNPK	42	4503571;319996655	N-Term(iTRAQ4plex); K20(iTRAQ4plex)			5.81298	3	774.425	2321.26	0.132386	55.7607
											SCNCLLLK	6	4503571;319996655	N-Term(iTRAQ4plex); C2(Methylthio); C4(Methylthio); K8(iTRAQ4plex)			3.58719	2	637.32	1273.63	-4.26765	58.1952
											LAMQEFMILPVGAANFR	2	4503571;319996655	N-Term(iTRAQ4plex); M3(Oxidation); M7(Oxidation)			3.24652	3	695.363	2084.08	-1.79638	63.7444
											VVIGMDVAASEFFR	44	4503571;319996655	N-Term(iTRAQ4plex)			4.98748	2	842.945	1684.88	-0.826039	75.5143
											EGLELLK	3	4503571;319996655	N-Term(iTRAQ4plex); K7(iTRAQ4plex)			2.83068	2	545.34	1089.67	-3.46217	28.8239
											LAQANGWGVMVSHR	1	4503571;319996655	N-Term(iTRAQ4plex); M10(Oxidation)			5.05005	3	562.627	1685.87	-0.104564	26.4796
											IEEELGSK	4	4503571;319996655	N-Term(iTRAQ4plex); K8(iTRAQ4plex)			3.32603	2	596.836	1192.66	-1.5939	20.4694
											VVIGMDVAASEFFR	6	4503571;319996655	N-Term(iTRAQ4plex); M5(Oxidation)			4.02408	2	850.942	1700.88	-2.20655	57.6164
224586793	NP_058544.3	SHC3	SHC-transforming protein 3 [Homo sapiens]	3.2	1	1	1	1	3.1302
											GAPHASDQVLGPGVTYVVK	1	224586793	N-Term(iTRAQ4plex); K19(iTRAQ4plex)	3.13		5.25621	3	728.406	2183.2	-1.90762	33.5236
38016947	NP_001726.2	C5	complement C5 preproprotein [Homo sapiens]	0.78	1	1	1	1	3.11955
											TDAPDLPEENQAR	1	38016947	N-Term(iTRAQ4plex)	3.12		3.77088	2	800.39	1599.77	0.0479181	20.3436
262050538	NP_001159921.1	ITIH4	inter-alpha-trypsin inhibitor heavy chain H4 isoform 2 precursor [Homo sapiens]	4.78	2	4	4	5	3.10107	48.1834
											LGVYELLLK	1	262050538	N-Term(iTRAQ4plex); K9(iTRAQ4plex)	5.505		4.0273	2	668.428	1335.85	0.471366	67.3041
											ANTVQEATFQMELPK	2	262050538	N-Term(iTRAQ4plex); K15(iTRAQ4plex)	2.073		5.14228	2	998.012	1995.02	-14.8993	45.5066
											ETLFSVMPGLK	1	262050538	N-Term(iTRAQ4plex); K11(iTRAQ4plex)	2.045		3.07519	2	755.422	1509.84	-14.3323	58.4563
											NVVFVIDK	1	262050538	N-Term(iTRAQ4plex); K8(iTRAQ4plex)	3.14		3.44329	2	611.377	1221.75	1.78793	35.5439
4504415	NP_002118.1	HLA-G	HLA class I histocompatibility antigen, alpha chain G precursor [Homo sapiens]	6.8	2	1	2	3	3.08655
											WAAVVVPSGEEQR	2	4504415;24797067;17986001	N-Term(iTRAQ4plex)			3.94984	2	786.417	1571.83	-2.33793	39.5506
											DYLALNEDLR	1	4504415	N-Term(iTRAQ4plex)	3.087		3.42305	2	683.36	1365.71	-0.657897	36.7365
140561070	NP_056162.4	RIMBP2	RIMS-binding protein 2 [Homo sapiens]	1.71	1	1	1	1	3.08099
											VAEVIFPTADSTAVELVR	1	140561070	N-Term(iTRAQ4plex)	3.081		4.14237	2	1031.07	2061.13	-2.78309	64.4959
4502261	NP_000479.1	SERPINC1	antithrombin-III precursor [Homo sapiens]	7.97	1	3	3	3	3.08096	46.1959
											ATEDEGSEQKIPEATNR	1	4502261	N-Term(iTRAQ4plex); K10(iTRAQ4plex)	4.718		3.21589	3	721.696	2163.07	-1.00651	14.4575
											IEDGFSLK	1	4502261	N-Term(iTRAQ4plex); K8(iTRAQ4plex)	2.137		2.83816	2	598.841	1196.67	-2.13049	36.6686
											EVPLNTIIFMGR	1	4502261	N-Term(iTRAQ4plex)	2.388		4.00339	2	767.432	1533.86	-0.441303	61.9874
163659856	NP_015564.4	GRIA3	glutamate receptor 3 isoform 1 precursor [Homo sapiens]	3.02	2	1	2	2	3.07126
											MVSPIESAEDLAK	1	163659856;164419736;384381486	N-Term(iTRAQ4plex); K13(iTRAQ4plex)			3.85391	2	839.438	1677.87	-16.9234	46.7345
											ADIAVAPLTITLVR	1	163659856	N-Term(iTRAQ4plex)	3.071		4.41847	2	798.993	1596.98	-1.41844	61.471
21361112	NP_003450.2	SLC30A3	zinc transporter 3 [Homo sapiens]	13.66	1	4	4	11	3.05408	15.7349
											NVGFEPVRDTLLSVPGVR	2	21361112	N-Term(iTRAQ4plex)	2.988		4.1656	2	1050.09	2099.17	-1.70215	61.0108
											DPLPPPGLTPER	5	21361112	N-Term(iTRAQ4plex)	2.433		3.37255	2	716.899	1432.79	-0.795202	35.6157
											GAEYAPLEEGPEEPLPLGNTSVR	2	21361112	N-Term(iTRAQ4plex)	3.581		6.2207	2	1285.15	2569.28	-2.47585	56.0092
											DTLLSVPGVR	2	21361112	N-Term(iTRAQ4plex)	3.214		3.22321	2	600.857	1200.71	-0.159624	35.8029
149363636	NP_036533.2	PLXNB2	plexin-B2 precursor [Homo sapiens]	2.23	3	3	3	3	3.03605	95.8299
											SFVASNDEGVATVGLVSSTGPGGDR	1	149363636	N-Term(iTRAQ4plex)	5.093		5.45919	3	841.753	2523.24	0.127149	49.4979
											LVECGSLFK	1	149363636	N-Term(iTRAQ4plex); C4(Methylthio); K9(iTRAQ4plex)	1.036		3.40077	2	665.359	1329.71	-3.51627	61.9407
											FWVNILK	1	149363636	N-Term(iTRAQ4plex); K7(iTRAQ4plex)	0.925		3.2942	2	604.373	1207.74	-4.02561	63.6342
167466198	NP_000192.2	ICAM1	intercellular adhesion molecule 1 precursor [Homo sapiens]	9.02	1	4	4	5	3.03262	42.8725
											ASVSVTAEDEGTQR	2	167466198	N-Term(iTRAQ4plex)	2.249		4.85688	2	797.394	1593.78	-1.44601	18.3025
											EPAVGEPAEVTTTVLVR	1	167466198	N-Term(iTRAQ4plex)	3.477		3.96763	2	956.528	1912.05	-1.35924	47.7439
											DGTFPLPIGESVTVTR	1	167466198	N-Term(iTRAQ4plex)	4.652		4.30925	2	916.996	1832.98	-1.82535	53.9609
											REPAVGEPAEVTTTVLVR	1	167466198	N-Term(iTRAQ4plex)	1.752		5.51356	3	690.055	2068.15	-0.754066	33.6187
222136619	NP_001138397.1	MX1	interferon-induced GTP-binding protein Mx1 [Homo sapiens]	17.22	2	9	9	15	3.02807	44.198
											ALGVEQDLALPAIAVIGDQSSGK	2	222136619	N-Term(iTRAQ4plex); K23(iTRAQ4plex)	1.18		4.79898	2	1270.71	2540.41	-1.33726	73.0314
											DVPDLTLIDLPGITR	2	222136619	N-Term(iTRAQ4plex)	4.28		4.1985	2	891.508	1782.01	-2.13884	77.6126
											NFEEFFNLHR	3	222136619	N-Term(iTRAQ4plex)	4.386		4.66122	3	499.579	1496.72	-12.5973	55.0863
											MFFLIDK	2	222136619	N-Term(iTRAQ4plex); K7(iTRAQ4plex)	5.156		3.06005	2	601.347	1201.69	-2.6317	62.5394
											YGVDIPEDENEK	1	222136619	N-Term(iTRAQ4plex); K12(iTRAQ4plex)	1.768		2.7788	2	848.422	1695.84	3.07948	27.7494
											LTSELITHICK	1	222136619	N-Term(iTRAQ4plex); C10(Methylthio); K11(iTRAQ4plex)	2.45		3.77529	3	531.292	1591.86	-11.9796	61.4096
											WSTIIENNFQEGHK	2	222136619	N-Term(iTRAQ4plex); K14(iTRAQ4plex)	2.878		5.84511	3	664.338	1991	-12.1352	44.5122
											DTYSWLLK	1	222136619	N-Term(iTRAQ4plex); K8(iTRAQ4plex)	2.631		3.23644	2	657.369	1313.73	-3.12476	48.1436
											SSVLEALSGVALPR	1	222136619	N-Term(iTRAQ4plex)	2.529		4.68674	2	771.952	1542.9	-0.936387	62.9198
70995422	NP_001020605.1	NQO1	NAD(P)H dehydrogenase [quinone] 1 isoform c [Homo sapiens]	15.25	3	3	3	5	3.02522	51.9584
											IQILEGWK	2	70995422	N-Term(iTRAQ4plex); K8(iTRAQ4plex)	2.667	76.6	3.06124	2	637.888	1274.77	-1.58988	57.4202
											ALIVLAHSER	1	70995422	N-Term(iTRAQ4plex)	3.964		3.61133	3	418.254	1252.75	-0.714835	19.5004
											LKDPANFQYPAESVLAYK	2	70995422	N-Term(iTRAQ4plex); K2(iTRAQ4plex); K18(iTRAQ4plex)	2.95		5.91276	3	829.451	2486.34	-10.853	56.941
5901948	NP_008982.1	FAF1	FAS-associated factor 1 [Homo sapiens]	4.46	1	2	2	2	3.01246	74.7741
											SSNEVLNVIQGNTTVDELMMR	1	5901948	N-Term(iTRAQ4plex)	4.605		4.28783	2	1247.6	2494.19	-19.3274	76.116
											GFPWDEYK	1	5901948	N-Term(iTRAQ4plex); K8(iTRAQ4plex)	1.42		3.29738	2	665.338	1329.67	-2.28518	48.8224
22035653	NP_663612.1	APOL2	apolipoprotein L2 [Homo sapiens]	6.53	1	2	2	4	3.00576	12.5815
											ISAEGGEQVER	2	22035653	N-Term(iTRAQ4plex)	3.215	4.8	4.17526	2	659.839	1318.67	-0.972498	17.4531
											ALAEEVEQVHR	2	22035653	N-Term(iTRAQ4plex)	2.588		4.63757	2	712.883	1424.76	-1.84427	23.1701
55770842	NP_000558.2	CRP	C-reactive protein precursor [Homo sapiens]	12.95	1	3	3	3	2.99951	63.9434
											KAFVFPK	1	55770842	K1(iTRAQ4plex); N-Term(iTRAQ4plex); K7(iTRAQ4plex)	5.048		3.81904	3	423.608	1268.81	-0.532392	25.2882
											RQDNEILIFWSK	1	55770842	N-Term(iTRAQ4plex); K12(iTRAQ4plex)	1.247		4.87784	3	613.013	1837.02	1.92377	59.5861
											ESDTSYVSLK	1	55770842	N-Term(iTRAQ4plex); K10(iTRAQ4plex)	2.703		3.45264	2	708.876	1416.75	-0.637033	21.6386
40316910	NP_954630.1	SAA1	serum amyloid A protein preproprotein [Homo sapiens]	16.39	1	1	1	1	2.99047
											FFGHGAEDSLADQAANEWGR	1	40316910	N-Term(iTRAQ4plex)	2.99		5.69305	3	774.691	2322.06	-2.91174	50.7853
116534937	NP_001539.3	IFIT1	interferon-induced protein with tetratricopeptide repeats 1 isoform 2 [Homo sapiens]	20.71	2	7	7	8	2.98821	36.1177
											EAENLMQEEHDNQANVR	1	116534937	N-Term(iTRAQ4plex)	3.545		7.12206	3	724.334	2170.99	-1.83325	22.5777
											VLEVDPENPESSAGYAISAYR	2	116534937	N-Term(iTRAQ4plex)	3.392		4.97069	2	1206.09	2411.18	-1.08154	55.8865
											KPTFEVAHLDLAR	1	116534937	K1(iTRAQ4plex); N-Term(iTRAQ4plex)	4.508		3.87827	2	893.015	1785.02	-2.40284	34.3954
											VLDQIEFLDTK	1	116534937	N-Term(iTRAQ4plex); K11(iTRAQ4plex)	1.742		4.69164	2	804.959	1608.91	1.13292	60.6653
											LQDEGQEAEGEK	1	116534937	N-Term(iTRAQ4plex); K12(iTRAQ4plex)	3.755		4.37537	2	810.9	1620.79	-1.73069	15.09
											LEGNMNEALEYYER	1	116534937	N-Term(iTRAQ4plex)	2.171		4.22076	2	937.937	1874.87	-2.1555	49.5633
											SDVNAIIHYLK	1	116534937	N-Term(iTRAQ4plex); K11(iTRAQ4plex)	1.805		3.54684	3	520.966	1560.88	-10.0818	48.7937
281427280	NP_001163878.1	CDK1	cyclin-dependent kinase 1 isoform 4 [Homo sapiens]	12.84	3	1	1	1	2.95737
											LYLIFEFLSMDLKK	1	281427280	N-Term(iTRAQ4plex); M10(Oxidation); K13(iTRAQ4plex); K14(iTRAQ4plex)	2.957		3.01615	2	1104.65	2208.29	6.43795	41.0143
47132549	NP_997639.1	FN1	fibronectin isoform 6 preproprotein [Homo sapiens]	2.85	5	4	4	4	2.91974	41.9881
											VDVIPVNLPGEHGQR	1	47132549	N-Term(iTRAQ4plex)	1.913		4.04245	3	591.995	1773.97	-0.550941	37.7936
											DLQFVEVTDVK	1	47132549	N-Term(iTRAQ4plex); K11(iTRAQ4plex)	1.815		2.88908	2	790.93	1580.85	-15.4172	44.5124
											SSPVVIDASTAIDAPSNLR	1	47132549	N-Term(iTRAQ4plex)	3.827		5.55989	2	1029.05	2057.1	-1.51726	47.9706
											FLATTPNSLLVSWQPPR	1	47132549	N-Term(iTRAQ4plex)	4.124		4.01774	3	691.053	2071.14	-0.927661	75.7914
4826643	NP_005130.1	ANXA3	annexin A3 [Homo sapiens]	2.79	1	1	1	1	2.88899
											MLISILTER	1	4826643	N-Term(iTRAQ4plex)	2.889		2.93056	2	610.362	1219.72	-1.98024	58.04
7705501	NP_057546.1	TMEM14C	transmembrane protein 14C [Homo sapiens]	8.93	1	1	1	2	2.87984
											VGVSMFNRPH	2	7705501	N-Term(iTRAQ4plex)	2.88		3.81624	3	429.896	1287.67	-0.351167	22.0047
30795231	NP_006308.3	BASP1	brain acid soluble protein 1 [Homo sapiens]	79.3	1	15	15	45	2.85737	36.439
											ESEPQAAAEPAEAK	6	30795231	N-Term(iTRAQ4plex); K14(iTRAQ4plex)	4.316	16.3	5.27583	3	572.628	1715.87	-0.126874	13.8735
											KAEGAATEEEGTPK	1	30795231	K1(iTRAQ4plex); N-Term(iTRAQ4plex); K14(iTRAQ4plex)	1.908		6.72223	3	617.334	1849.99	0.621026	11.3391
											AEPPKAPEQEQAAPGPAAGGEAPK	3	30795231	N-Term(iTRAQ4plex); K5(iTRAQ4plex); K24(iTRAQ4plex)	3.373	18.6	6.0829	3	910.82	2730.44	0.654357	16.7677
											AQGPAASAEEPKPVEAPAANSDQTVTVK	1	30795231	N-Term(iTRAQ4plex); K12(iTRAQ4plex); K28(iTRAQ4plex)	3.2		5.59013	3	1065.89	3195.67	-5.15497	28.6778
											TEAPAAPAAQETK	3	30795231	N-Term(iTRAQ4plex); K13(iTRAQ4plex)	2.687	21.4	4.73169	2	786.927	1572.85	0.309343	13.2735
											AQGPAASAEEPKPVEAPAANSDQTVTVKE	6	30795231	N-Term(iTRAQ4plex); K12(iTRAQ4plex); K28(iTRAQ4plex)	1.661	3.3	7.71061	3	1108.91	3324.72	-1.90669	28.3721
											KTEAPAAPAAQETK	3	30795231	K1(iTRAQ4plex); N-Term(iTRAQ4plex); K14(iTRAQ4plex)	2.908		5.30545	3	615.687	1845.05	1.30875	12.2236
											AAEAAAAPAESAAPAAGEEPSK	1	30795231	N-Term(iTRAQ4plex); K22(iTRAQ4plex)			4.50362	3	752.384	2255.14	-0.459135	21.5244
											EKPDQDAEGKAEEK	1	30795231	N-Term(iTRAQ4plex); K2(iTRAQ4plex); K10(iTRAQ4plex); K14(iTRAQ4plex)	1.363		3.16028	3	717.374	2150.11	-16.4622	14.4351
											AAEAAAAPAESAAPAAGEEPSKEEGEPK	3	30795231	N-Term(iTRAQ4plex); K22(iTRAQ4plex); K28(iTRAQ4plex)	5.73		6.80687	3	1023.51	3068.53	-3.22978	20.3021
											SDGAPASDSKPGSSEAAPSSK	3	30795231	N-Term(iTRAQ4plex); K10(iTRAQ4plex); K21(iTRAQ4plex)	4.961		4.00246	4	592.051	2365.18	-0.800985	11.4488
											APEQEQAAPGPAAGGEAPK	3	30795231	N-Term(iTRAQ4plex); K19(iTRAQ4plex)	3.481	19.9	5.49259	2	1032.53	2064.06	-0.2371	15.0488
											ETPAATEAPSSTPK	7	30795231	N-Term(iTRAQ4plex); K14(iTRAQ4plex)	3.3	15.9	5.43338	3	558.963	1674.87	-2.42182	13.3437
											GYNVNDEK	2	30795231	N-Term(iTRAQ4plex); K8(iTRAQ4plex)	2.297	20.9	3.62426	2	613.816	1226.62	-1.01264	13.198
											AEGAATEEEGTPK	2	30795231	N-Term(iTRAQ4plex); K13(iTRAQ4plex)	2.393		5.65174	2	789.398	1577.79	-0.571269	13.1845
118600971	NP_001006939.2	TCEAL6	transcription elongation factor A protein-like 6 [Homo sapiens]	8.2	1	2	2	2	2.85732	4.54455
											AEGEPGDEGQLEDK	1	118600971	N-Term(iTRAQ4plex); K14(iTRAQ4plex)	2.766		5.01034	2	881.421	1761.83	-2.21995	18.2036
											KAEGEPGDEGQLEDK	1	118600971	K1(iTRAQ4plex); N-Term(iTRAQ4plex); K15(iTRAQ4plex)	2.949		5.43805	3	678.683	2034.03	-0.314768	13.3762
251831119	YP_003024038.1	CYTB	cytochrome b [Homo sapiens]	5	1	2	2	3	2.82688	10.113
											ITFHPYYTIK	2	251831119	N-Term(iTRAQ4plex); K10(iTRAQ4plex)	2.989	2.5	3.79079	3	524.295	1570.87	-10.1003	38.1042
											DVNYGWIIR	1	251831119	N-Term(iTRAQ4plex)	2.502		3.49921	2	640.348	1279.69	-1.90655	44.9116
194306623	NP_001123610.1	ISLR2	immunoglobulin superfamily containing leucine-rich repeat protein 2 precursor [Homo sapiens]	2.42	1	1	1	1	2.82122
											HAPGAGGEPDGQAPTSER	1	194306623	N-Term(iTRAQ4plex)	2.821		3.80036	3	626.633	1877.89	-0.0137867	11.8855
374429554	NP_001243407.1	CMPK2	UMP-CMP kinase 2, mitochondrial isoform 3 precursor [Homo sapiens]	2.73	3	1	1	1	2.81326
											LAALLGPPER	1	374429554	N-Term(iTRAQ4plex)	2.813		3.46425	2	590.862	1180.72	-0.306506	36.7561
4506917	NP_003011.1	SCG5	neuroendocrine protein 7B2 isoform 2 precursor [Homo sapiens]	11.85	2	2	2	2	2.79667	24.3422
											VSEADIQR	1	4506917	N-Term(iTRAQ4plex)	3.278		2.80648	2	531.288	1061.57	-1.09896	14.4862
											TDDGCLENTPDTAEFSR	1	4506917	N-Term(iTRAQ4plex); C5(Methylthio)	2.315		5.12504	2	1030.94	2060.86	-1.09775	39.7733
4758772	NP_004533.1	NDUFA3	NADH dehydrogenase [ubiquinone] 1 alpha subcomplex subunit 3 [Homo sapiens]	36.9	1	2	2	2	2.78812	42.7083
											DDGNMPDVPSHPQDPQGPSLEWLK	1	4758772	N-Term(iTRAQ4plex); M5(Oxidation); K24(iTRAQ4plex)	3.63		5.39156	3	988.476	2963.41	2.12111	49.3544
											YSVMINK	1	4758772	N-Term(iTRAQ4plex); K7(iTRAQ4plex)	1.946		3.08159	2	571.827	1142.65	-1.25252	22.3083
14574568	NP_001614.3	AIF1	allograft inflammatory factor 1 isoform 3 [Homo sapiens]	20.41	3	2	2	2	2.78393	40.4551
											LIGEVSSGSGETFSYPDFLR	1	14574568	N-Term(iTRAQ4plex)	3.58		4.01307	3	769.053	2305.14	-0.873128	72.4871
											YSSDEDLPSK	1	14574568	N-Term(iTRAQ4plex); K10(iTRAQ4plex)	1.988		3.83766	2	714.858	1428.71	-0.458684	19.7619
21071030	NP_570602.2	A1BG	alpha-1B-glycoprotein precursor [Homo sapiens]	9.49	1	3	3	3	2.77628	21.5933
											ATWSGAVLAGR	1	21071030	N-Term(iTRAQ4plex)	2.171		3.66449	2	616.838	1232.67	-15.4722	29.0268
											CEGPIPDVTFELLR	1	21071030	C1(Methylthio); N-Term(iTRAQ4plex)	2.789		3.97117	2	889.949	1778.89	-1.97815	81.1192
											TPGAAANLELIFVGPQHAGNYR	1	21071030	N-Term(iTRAQ4plex)	3.369		6.69733	3	814.099	2440.28	-0.633384	62.103
4502511	NP_001728.1	C9	complement component C9 precursor [Homo sapiens]	2.33	1	1	1	1	2.77486
											RPWNVASLIYETK	1	4502511	N-Term(iTRAQ4plex); K13(iTRAQ4plex)	2.775		4.6785	3	622.358	1865.06	3.93512	60.7863
6274552	NP_009330.1	STAT1	signal transducer and activator of transcription 1-alpha/beta isoform alpha [Homo sapiens]	33.87	2	21	21	39	2.77041	20.4422
											SLEDLQDEYDFK	3	6274552	N-Term(iTRAQ4plex); K12(iTRAQ4plex)	2.802	1.7	5.40109	2	895.441	1789.88	1.15012	49.5996
											GLNVDQLNMLGEK	1	6274552	N-Term(iTRAQ4plex); K13(iTRAQ4plex)	4.192		5.57769	2	859.972	1718.94	1.05756	48.6754
											QYLAQWLEK	2	6274552	N-Term(iTRAQ4plex); K9(iTRAQ4plex)	2.444		4.21158	2	733.914	1466.82	-2.13971	53.2676
											FHDLLSQLDDQYSR	4	6274552	N-Term(iTRAQ4plex)	2.258	14.7	4.87134	2	940.965	1880.92	-1.81897	52.9984
											FSLENNFLLQHNIR	2	6274552	N-Term(iTRAQ4plex)	3.627	10.2	6.96008	3	630.343	1889.01	-0.48757	53.0773
											YLYPNIDKDHAFGK	3	6274552	N-Term(iTRAQ4plex); K8(iTRAQ4plex); K14(iTRAQ4plex)	3.222		4.71793	4	529.042	2113.14	-0.0400138	38.1776
											YTYEHDPITK	1	6274552	N-Term(iTRAQ4plex); K10(iTRAQ4plex)	3.033		3.18978	3	518.939	1554.8	-0.277318	18.0462
											MYLMLDNK	1	6274552	N-Term(iTRAQ4plex); K8(iTRAQ4plex)	1.652		3.42303	2	658.354	1315.7	0.641135	36.9427
											LLGPNASPDGLIPWTR	1	6274552	N-Term(iTRAQ4plex)	1.994		4.00233	2	926.016	1851.02	0.197535	63.4363
											LQTTDNLLPMSPEEFDEVSR	4	6274552	N-Term(iTRAQ4plex)	2.365	37	5.39685	2	1233.1	2465.2	-0.679547	69.1063
											EAPEPMELDGPK	2	6274552	N-Term(iTRAQ4plex); K12(iTRAQ4plex)	3.481	9.9	4.49948	2	800.91	1600.81	0.305427	24.3171
											TGVQFTVK	1	6274552	N-Term(iTRAQ4plex); K8(iTRAQ4plex)	4.014		3.48134	2	584.352	1167.7	-0.251843	20.9961
											VMAAENIPENPLK	1	6274552	N-Term(iTRAQ4plex); K13(iTRAQ4plex)	3.535		3.3494	2	857.462	1713.92	-15.8626	39.5075
											VLFDKDVNER	1	6274552	N-Term(iTRAQ4plex); K5(iTRAQ4plex)	3.085		3.77573	2	761.927	1522.85	-0.0591089	22.2214
											NLSFFLTPPCAR	1	6274552	N-Term(iTRAQ4plex); C10(Methylthio)	1.888		3.89885	2	778.399	1555.79	1.35976	74.9946
											EGAITFTWVER	1	6274552	N-Term(iTRAQ4plex)	2.105		3.33636	2	726.883	1452.76	-1.41518	49.4414
											LQELNYNLK	1	6274552	N-Term(iTRAQ4plex); K9(iTRAQ4plex)	3.487		3.96691	2	711.913	1422.82	-0.859138	32.3757
											QDWEHAANDVSFATIR	2	6274552	N-Term(iTRAQ4plex)	2.507		4.78715	2	1002.49	2003.96	-2.53766	44.2791
											KLEELEQK	2	6274552	K1(iTRAQ4plex); N-Term(iTRAQ4plex); K8(iTRAQ4plex)	3.676		3.92858	3	483.627	1448.87	-0.749235	19.9988
											TELISVSEVHPSR	3	6274552	N-Term(iTRAQ4plex)	2.54	27.2	5.29658	3	533.293	1597.87	-0.638077	29.4771
											ELSAVTFPDIIR	2	6274552	N-Term(iTRAQ4plex)	3.253		4.81923	2	752.928	1504.85	0.0441658	58.3296
9257251	NP_058439.1	VAMP1	vesicle-associated membrane protein 1 isoform 3 [Homo sapiens]	34.48	3	2	3	7	2.75397	42.5454
											LQQTQAQVEEVVDIIR	3	9257251	N-Term(iTRAQ4plex)	1.839		5.82248	2	1007.06	2013.11	-1.56441	68.3681
											LSELDDR	1	172072620;9257251;4759300	N-Term(iTRAQ4plex)			2.80976	2	496.263	991.519	0.854196	17.6187
											ADALQAGASQFESSAAK	3	9257251	N-Term(iTRAQ4plex); K17(iTRAQ4plex)	3.212	38	5.73281	2	970.503	1940	1.24206	34.6629
6631112	NP_004200.2	SYNGR3	synaptogyrin-3 [Homo sapiens]	11.79	1	2	2	9	2.74911	10.5248
											AGAALDPVSFAR	4	6631112	N-Term(iTRAQ4plex)	2.572	1.9	3.856	2	659.865	1318.72	-0.0576004	32.7849
											TAPGPATTQAGDAAR	5	6631112	N-Term(iTRAQ4plex)	2.999	18	3.96455	2	764.895	1528.78	-0.356916	12.8824
87298828	NP_000482.3	C1QB	complement C1q subcomponent subunit B precursor [Homo sapiens]	14.62	1	3	3	5	2.74897	42.9384
											LEQGENVFLQATDK	3	87298828	N-Term(iTRAQ4plex); K14(iTRAQ4plex)	2.043		5.07481	2	940.506	1880.01	2.59006	44.9976
											GNLCVNLMR	1	87298828	N-Term(iTRAQ4plex); C4(Methylthio)	2.092		3.19241	2	605.304	1209.6	-1.80229	44.1777
											VPGLYYFTYHASSR	1	87298828	N-Term(iTRAQ4plex)	4.112		5.15616	3	602.309	1804.91	-1.58424	46.8285
105990532	NP_000375.2	APOB	apolipoprotein B-100 precursor [Homo sapiens]	0.35	1	1	1	1	2.74515
											ATFQTPDFIVPLTDLR	1	105990532	N-Term(iTRAQ4plex)	2.745		5.29896	2	989.54	1978.07	-2.01957	78.1046
4557894	NP_000230.1	LYZ	lysozyme C precursor [Homo sapiens]	12.84	1	2	2	2	2.74436	4.58563
											YWCNDGK	1	4557894	N-Term(iTRAQ4plex); C3(Methylthio); K7(iTRAQ4plex)	2.655		2.61822	2	610.276	1219.55	-2.15218	32.493
											STDYGIFQINSR	1	4557894	N-Term(iTRAQ4plex)	2.833		4.58575	2	772.894	1544.78	-1.06352	39.4914
17999520	NP_542119.1	SLC32A1	vesicular inhibitory amino acid transporter [Homo sapiens]	7.81	1	3	3	4	2.73765	21.3744
											DWAWEK	1	17999520	N-Term(iTRAQ4plex); K6(iTRAQ4plex)	2.725		2.60517	2	561.794	1122.58	-1.88991	34.1145
											EVITDNLPGSIR	1	17999520	N-Term(iTRAQ4plex)	3.109		4.56034	2	729.407	1457.81	-0.706448	34.0974
											AEGEPCGDEGAEAPVEGDIHYQR	2	17999520	N-Term(iTRAQ4plex); C6(Methylthio)	2.728	34.5	7.1921	3	873.711	2619.12	-0.384901	34.9592
300797159	NP_001178249.1	GABRB3	gamma-aminobutyric acid receptor subunit beta-3 isoform 3 [Homo sapiens]	10.31	4	1	3	6	2.71665
											VADQLWVPDTYFLNDK	2	300797159;4503865;194097327	N-Term(iTRAQ4plex); K16(iTRAQ4plex)			4.32676	3	738.046	2212.12	-13.29	76.4443
											LHPDGTVLYGLR	3	300797159;4503865;194097327	N-Term(iTRAQ4plex)			4.52799	3	495.615	1484.83	-2.87212	34.4536
											IELPQFSIVEHR	1	300797159	N-Term(iTRAQ4plex)	2.717		5.01314	3	537.968	1611.89	-4.20815	52.4235
94721263	NP_001035536.1	MTMR12	myotubularin-related protein 12 [Homo sapiens]	2.41	1	1	1	1	2.70993
											LPAYFVVPTPLPEENVQR	1	94721263	N-Term(iTRAQ4plex)	2.71		3.57582	3	738.407	2213.21	-0.735522	72.9781
251831117	YP_003024036.1	ND5	NADH dehydrogenase subunit 5 [Homo sapiens]	10.45	1	4	4	6	2.69558	37.5164
											MILLTLTGQPR	1	251831117	N-Term(iTRAQ4plex)	4.196		3.23174	2	693.917	1386.83	0.0815556	51.9171
											FPTLTNINENNPTLLNPIKR	2	251831117	N-Term(iTRAQ4plex); K19(iTRAQ4plex)	2.095		6.22451	3	866.492	2597.46	-1.03394	58.394
											TISQHQISTSIITSTQK	2	251831117	N-Term(iTRAQ4plex); K17(iTRAQ4plex)	2.086		5.64279	2	1081.1	2161.2	-2.08739	28.2952
											ADANTAAIQAILYNR	1	251831117	N-Term(iTRAQ4plex)	2.405		6.02305	2	874.974	1748.94	-0.217733	50.9663
355594753	NP_001822.3	CLU	clusterin preproprotein [Homo sapiens]	27.17	1	12	12	30	2.68969	24.9902
											TLLSNLEEAKK	2	355594753	N-Term(iTRAQ4plex); K10(iTRAQ4plex); K11(iTRAQ4plex)	1.842		4.68361	2	839.508	1678.01	-1.22735	34.9692
											LFDSDPITVTVPVEVSR	7	355594753	N-Term(iTRAQ4plex)	3.468	7.1	4.8784	2	1009.55	2018.09	-0.314993	68.1553
											QQTHMLDVMQDHFSR	3	355594753	N-Term(iTRAQ4plex)	2.395		5.58342	2	1008.98	2016.94	-2.59426	35.3376
											RPHFFFPK	1	355594753	N-Term(iTRAQ4plex); K8(iTRAQ4plex)	2.249		3.21518	3	455.265	1363.78	-4.32863	34.1686
											VTTVASHTSDSDVPSGVTEVVVK	4	355594753	N-Term(iTRAQ4plex); K23(iTRAQ4plex)	3.563		6.08566	2	1301.69	2602.38	-1.63022	36.1587
											KYNELLK	1	355594753	K1(iTRAQ4plex); N-Term(iTRAQ4plex); K7(iTRAQ4plex)	2.23		3.44444	3	447.282	1339.83	-0.701265	18.9527
											TLLSNLEEAK	2	355594753	N-Term(iTRAQ4plex); K10(iTRAQ4plex)	2.32	11	4.22631	2	703.41	1405.81	-1.1963	40.5323
											ELDESLQVAER	2	355594753	N-Term(iTRAQ4plex)	2.823	49.3	3.87329	2	716.873	1432.74	-1.29648	28.0354
											ASSIIDELFQDR	3	355594753	N-Term(iTRAQ4plex)	2.7	26.4	4.65597	2	769.402	1537.8	-1.20055	71.715
											QQTHMLDVMQDHFSR	1	355594753	N-Term(iTRAQ4plex); M5(Oxidation)	1.922		3.56628	4	508.991	2032.94	-1.10656	24.1135
											FMETVAEK	1	355594753	N-Term(iTRAQ4plex); K8(iTRAQ4plex)	1.731		2.85003	2	621.835	1242.66	-0.920413	23.3939
											IDSLLENDR	1	355594753	N-Term(iTRAQ4plex)	1.885		2.7529	2	609.827	1218.65	2.30931	33.2052
											KTLLSNLEEAK	2	355594753	K1(iTRAQ4plex); N-Term(iTRAQ4plex); K11(iTRAQ4plex)	2.213		5.19317	2	839.506	1678	-4.0645	32.8754
19557645	NP_037375.2	SCG3	secretogranin-3 isoform 1 precursor [Homo sapiens]	7.26	1	2	2	2	2.6822	36.8416
											LNVEDVDSTK	1	19557645	N-Term(iTRAQ4plex); K10(iTRAQ4plex)	1.983		3.88745	2	704.381	1407.75	-1.98139	21.9894
											FQDDPDGLHQLDGTPLTAEDIVHK	1	19557645	N-Term(iTRAQ4plex); K24(iTRAQ4plex)	3.381		4.53505	4	738.117	2949.45	-12.5988	52.2299
21265104	NP_004606.2	TSPAN7	tetraspanin-7 [Homo sapiens]	10.04	1	2	2	3	2.67433	30.6817
											TYTDAMQTYNGNDER	1	21265104	N-Term(iTRAQ4plex)	2.283		4.91586	2	961.918	1922.83	-1.33226	24.2552
											FITANQYEMV	1	21265104	N-Term(iTRAQ4plex)	2.123		2.76629	2	680.342	1359.68	2.578	46.0444
											TYTDAMQTYNGNDER	1	21265104	N-Term(iTRAQ4plex); M6(Oxidation)	3.617		3.87185	2	969.917	1938.83	0.16816	17.1123
251823730	NP_001156551.1	CECR6	cat eye syndrome critical region protein 6 isoform b [Homo sapiens]	9.42	2	1	1	1	2.67151
											AISEAGAPPGSAGPLLLQPQR	1	251823730	N-Term(iTRAQ4plex)	2.672		4.11669	3	725.406	2174.2	-1.17077	44.4049
148612882	NP_113601.2	CECR2	cat eye syndrome critical region protein 2 [Homo sapiens]	1.08	1	1	1	1	2.66987
											YSYHPPPQPSYHHYQR	1	148612882	N-Term(iTRAQ4plex)	2.67		3.03239	3	734.357	2201.06	5.95002	61.2557
9945322	NP_064705.1	SLC17A7	vesicular glutamate transporter 1 [Homo sapiens]	8.39	1	5	5	12	2.65956	8.7235
											QPWAEPEEMSEEK	3	9945322	N-Term(iTRAQ4plex); K13(iTRAQ4plex)	2.937		4.28511	2	939.447	1877.89	1.53607	33.1022
											QEGAETLELSADGRPVTTQTR	2	9945322	N-Term(iTRAQ4plex)	2.608		3.87247	3	801.744	2403.22	-2.26599	26.8842
											YIEDAIGESAK	3	9945322	N-Term(iTRAQ4plex); K11(iTRAQ4plex)	2.639	4	4.13694	2	742.399	1483.79	1.78856	33.3108
											KYIEDAIGESAK	3	9945322	K1(iTRAQ4plex); N-Term(iTRAQ4plex); K12(iTRAQ4plex)	2.379		5.1381	3	585.999	1755.98	-1.38784	26.561
											RQEGAETLELSADGRPVTTQTR	1	9945322	N-Term(iTRAQ4plex)			4.17052	4	640.586	2559.32	-0.982362	23.2038
70778918	NP_002207.2	ITIH2	inter-alpha-trypsin inhibitor heavy chain H2 precursor [Homo sapiens]	2.11	1	1	1	1	2.65197
											FLHVPDTFEGHFDGVPVISK	1	70778918	N-Term(iTRAQ4plex); K20(iTRAQ4plex)	2.652		5.71947	3	843.783	2529.34	-0.989137	66.6697
4759082	NP_004648.1	SDPR	serum deprivation-response protein [Homo sapiens]	3.29	1	1	1	1	2.64585
											YEGSYALTSEEAER	1	4759082	N-Term(iTRAQ4plex)	2.646		5.07339	2	874.908	1748.81	-0.32979	26.7804
27436893	NP_003181.3	TAPBP	tapasin isoform 1 precursor [Homo sapiens]	4.24	3	2	2	2	2.64312	12.1883
											VSLMPATLAR	1	27436893	N-Term(iTRAQ4plex)	2.415		3.00304	2	601.855	1202.7	-2.27017	33.6343
											FVPLPASAK	1	27436893	N-Term(iTRAQ4plex); K9(iTRAQ4plex)	2.871		2.80151	2	609.38	1217.75	2.62608	28.6054
24308213	NP_065806.1	SERINC1	serine incorporator 1 precursor [Homo sapiens]	4.86	1	2	2	3	2.63637	68.4216
											SDGSLEDGDDVHR	2	24308213	N-Term(iTRAQ4plex)	3.267	62.1	5.74233	3	515.902	1545.69	1.12453	12.3629
											IPGFCENEK	1	24308213	N-Term(iTRAQ4plex); C5(Methylthio); K9(iTRAQ4plex)	1.375		2.88561	2	685.837	1370.67	-2.10789	42.6646
56118310	NP_073568.2	NUCKS1	nuclear ubiquitous casein and cyclin-dependent kinases substrate [Homo sapiens]	14.4	1	2	2	3	2.63547	38.1649
											KVVDYSQFQESDDADEDYGR	1	56118310	K1(iTRAQ4plex); N-Term(iTRAQ4plex)	1.942		5.51474	3	885.396	2654.17	-13.256	31.6136
											SGDEGSEDEAPSGED	2	56118310	N-Term(iTRAQ4plex)	2.982	38.3	2.96304	2	812.814	1624.62	-0.473441	10.1808
281306729	NP_001162120.1	CNKSR2	connector enhancer of kinase suppressor of ras 2 isoform 4 [Homo sapiens]	2.47	4	1	1	2	2.63092
											DSSALQDLYIPPPPAEPYIPR	2	281306729	N-Term(iTRAQ4plex)	2.631		4.23716	3	828.437	2483.3	0.505726	70.2161
324713036	NP_001191344.1	TINAGL1	tubulointerstitial nephritis antigen-like isoform 3 [Homo sapiens]	14.64	3	3	3	3	2.59914	64.7608
											ITGWGEETLPDGR	1	324713036	N-Term(iTRAQ4plex)	1.827		3.58866	2	787.898	1574.79	-2.27073	39.4729
											GGIYSHTPVSLGRPER	1	324713036	N-Term(iTRAQ4plex)	1.44		4.01357	3	624.007	1870.01	0.390513	22.3354
											QATAHCPNSYVNNNDIYQVTPVYR	1	324713036	N-Term(iTRAQ4plex); C6(Methylthio)	4.53		7.75184	3	986.464	2957.38	-0.396114	46.6144
4502987	NP_001855.1	COX7A1	cytochrome c oxidase subunit 7A1, mitochondrial precursor [Homo sapiens]	16.46	1	1	1	1	2.59724
											LFQEDNDIPLYLK	1	4502987	N-Term(iTRAQ4plex); K13(iTRAQ4plex)	2.597		4.09451	2	948.507	1896.01	-15.7332	61.8366
307746865	NP_001182657.1	SLC1A2	excitatory amino acid transporter 2 isoform 2 [Homo sapiens]	29.03	2	14	14	46	2.5909	53.2521
											VHEDIEMTK	2	307746865	N-Term(iTRAQ4plex); K9(iTRAQ4plex)	2.419		3.97856	3	463.914	1389.73	-0.611591	14.7993
											MLILPLIISSLITGLSGLDAK	1	307746865	M1(Oxidation); N-Term(iTRAQ4plex); K21(iTRAQ4plex)			3.37683	3	824.834	2472.49	-4.16627	86.437
											LASPIHPDVVMLIAFPGDILMR	1	307746865	N-Term(iTRAQ4plex); M11(Oxidation); M21(Oxidation)	1.462		3.31859	3	861.139	2581.4	1.12308	83.3208
											MHDSHLGSEEPK	3	307746865	N-Term(iTRAQ4plex); K12(iTRAQ4plex)	4.074		5.55888	3	552.274	1654.81	-1.1003	11.9389
											NDEVSSLDAFLDLIR	1	307746865	N-Term(iTRAQ4plex)	1.892		4.60403	2	925.984	1850.96	-0.916154	83.6191
											CLEENLGIDKR	6	307746865	C1(Methylthio); N-Term(iTRAQ4plex); K10(iTRAQ4plex)	1.61	3.8	4.63288	2	812.424	1623.84	-1.31045	31.4495
											CLEENLGIDK	4	307746865	C1(Methylthio); N-Term(iTRAQ4plex); K10(iTRAQ4plex)	1.649	14.8	4.74871	2	734.374	1467.74	-0.753282	38.6819
											SADCSVEEEPWKR	2	307746865	N-Term(iTRAQ4plex); C4(Methylthio); K12(iTRAQ4plex)	1.914		4.98404	2	935.439	1869.87	-0.208047	30.2573
											SELDTIDSQHR	4	307746865	N-Term(iTRAQ4plex)	3.152	1.9	5.33943	3	482.243	1444.72	0.664605	14.7751
											TSVNVVGDSFGAGIVYHLSK	10	307746865	N-Term(iTRAQ4plex); K20(iTRAQ4plex)	1.87	25.2	8.67159	3	780.091	2338.26	-2.3085	54.6128
											LASPIHPDVVMLIAFPGDILMR	1	307746865	N-Term(iTRAQ4plex)	2.679		5.03428	3	850.477	2549.42	2.15166	83.6314
											KNDEVSSLDAFLDLIR	2	307746865	K1(iTRAQ4plex); N-Term(iTRAQ4plex)	1.608	33.4	6.1059	3	708.391	2123.16	0.368185	83.3555
											TQSIYDDMK	4	307746865	N-Term(iTRAQ4plex); K9(iTRAQ4plex)	4.877	21.9	3.84544	2	694.851	1388.69	-1.63287	21.8665
											SADCSVEEEPWK	3	307746865	N-Term(iTRAQ4plex); C4(Methylthio); K12(iTRAQ4plex)	2.172		5.04342	2	857.388	1713.77	-1.05503	34.8672
											NLFPENLVQACFQQIQTVTK	1	307746865	N-Term(iTRAQ4plex); C11(Methylthio); K20(iTRAQ4plex)			2.87863	3	885.8	2655.38	-1.37077	84.138
											LASPIHPDVVMLIAFPGDILMR	1	307746865	N-Term(iTRAQ4plex); M11(Oxidation)	1.498		4.28855	3	855.807	2565.41	0.884731	83.5071
192447432	NP_001122302.1	CA1	carbonic anhydrase 1 [Homo sapiens]	46.36	1	8	8	30	2.5828	12.0171
											VLDALQAIK	4	192447432	N-Term(iTRAQ4plex); K9(iTRAQ4plex)	2.49	14.4	4.1473	2	629.901	1258.79	-1.978	50.6411
											SLLSNVEGDNAVPMQHNNRPTQPLK	1	192447432	N-Term(iTRAQ4plex); K25(iTRAQ4plex)			4.14608	4	762.653	3047.59	-1.0213	34.5559
											ADGLAVIGVLMK	15	192447432	N-Term(iTRAQ4plex); K12(iTRAQ4plex)	2.26	12.2	4.69348	2	737.949	1474.89	0.616853	69.5851			192447432	192447432
											YSAELHVAHWNSAK	2	192447432	N-Term(iTRAQ4plex); K14(iTRAQ4plex)	2.404		5.0549	3	634.334	1900.99	-2.00087	27.6201
											EIINVGHSFHVNFEDNDNR	4	192447432	N-Term(iTRAQ4plex)	2.081		7.73357	3	800.719	2400.14	-0.988284	48.5392
											NGPEQWSK	1	192447432	N-Term(iTRAQ4plex); K8(iTRAQ4plex)	2.732		3.4149	2	617.326	1233.65	-0.876985	15.4135
											LYPIANGNNQSPVDIK	1	192447432	N-Term(iTRAQ4plex); K16(iTRAQ4plex)	3.041		3.86253	2	1016.06	2031.11	-1.49836	37.5499
											HDTSLKPISVSYNPATAK	2	192447432	N-Term(iTRAQ4plex); K6(iTRAQ4plex); K18(iTRAQ4plex)	2.569		6.26123	2	1181.16	2361.31	-2.21443	27.4417
167234422	NP_005326.2	HCLS1	hematopoietic lineage cell-specific protein [Homo sapiens]	5.35	1	2	2	2	2.57391	10.3219
											EHPVPLLPIR	1	167234422	N-Term(iTRAQ4plex)	2.386		2.92086	2	657.903	1314.8	-2.71915	29.2716
											QTLPEDNEEPPALPPR	1	167234422	N-Term(iTRAQ4plex)	2.762		3.8948	2	974.001	1946.99	0.0585126	33.1511
4557325	NP_000032.1	APOE	apolipoprotein E precursor [Homo sapiens]	37.54	1	10	10	22	2.57324	20.0657
											VQAAVGTSAAPVPSDNH	2	4557325	N-Term(iTRAQ4plex)	2.948		5.09783	2	882.952	1764.9	-1.20896	23.2306
											GEVQAMLGQSTEELR	1	4557325	N-Term(iTRAQ4plex); M6(Oxidation)	5.288		3.38285	2	904.452	1807.9	-0.999879	27.7414
											SWFEPLVEDMQR	5	4557325	N-Term(iTRAQ4plex)	2.278	5.6	4.47276	2	840.91	1680.81	-2.60022	69.0848
											DADDLQK	1	4557325	N-Term(iTRAQ4plex); K7(iTRAQ4plex)	1.738		2.88367	2	546.792	1092.58	-0.330653	13.7828
											LGADMEDVCGR	1	4557325	N-Term(iTRAQ4plex); C9(Methylthio)	2.316		3.57213	2	678.296	1355.59	-1.46688	45.9907
											SELEEQLTPVAEETR	4	4557325	N-Term(iTRAQ4plex)	2.893	25.5	5.97587	2	937.975	1874.94	-1.61996	39.4607
											AKLEEQAQQIR	2	4557325	N-Term(iTRAQ4plex); K2(iTRAQ4plex)	3.118		5.10474	3	534.646	1601.92	1.17023	14.443
											GEVQAMLGQSTEELR	2	4557325	N-Term(iTRAQ4plex)	2.406	9.8	5.09804	2	896.455	1791.9	-0.0997881	42.7377
											WELALGR	1	4557325	N-Term(iTRAQ4plex)	2.34		2.70188	2	494.789	988.57	0.570246	35.6237
											AATVGSLAGQPLQER	2	4557325	N-Term(iTRAQ4plex)	1.925		3.20413	3	547.973	1641.9	-0.543214	27.4619
											LGPLVEQGR	1	4557325	N-Term(iTRAQ4plex)	2.807		2.929	2	556.822	1112.64	-15.6959	21.9238
109702906	NP_005530.3	INPP5A	type I inositol 1,4,5-trisphosphate 5-phosphatase [Homo sapiens]	4.85	1	2	2	2	2.56918	0.17716
											ALGYVLDR	1	109702906	N-Term(iTRAQ4plex)	2.566		2.80951	2	525.807	1050.61	-0.418492	29.3591
											KLFDYFNQEVFR	1	109702906	K1(iTRAQ4plex); N-Term(iTRAQ4plex)	2.572		3.51468	3	632.007	1894.01	-1.4614	70.0533
126012571	NP_005520.4	HSPG2	basement membrane-specific heparan sulfate proteoglycan core protein precursor [Homo sapiens]	0.48	1	1	1	1	2.56858
											AELLVTEAPSKPITVTVEEQR	1	126012571	N-Term(iTRAQ4plex); K11(iTRAQ4plex)	2.569		4.88808	3	866.823	2598.46	-1.61018	48.2591
341914409	XP_003403801.1	LOC100653210	PREDICTED: ig kappa chain V-III region VG-like [Homo sapiens]	13.82	1	1	1	1	2.56768
											ASQSVSSYLAWYQQKPGQAPR	1	341914409	N-Term(iTRAQ4plex); K15(iTRAQ4plex)	2.568		4.38528	3	880.794	2640.37	-4.21655	43.8725
237858675	NP_001005388.2	NFASC	neurofascin isoform 1 precursor [Homo sapiens]	29.84	3	3	32	88	2.5649	26.2299
											TRLDCPFFGSPIPTLR	2	237858675;237858677	N-Term(iTRAQ4plex); C5(Methylthio)			5.33277	3	670.685	2010.04	-1.16176	73.331
											TPSFMYPQGTASSQMVLR	2	237858675;237858677	N-Term(iTRAQ4plex); M5(Oxidation)			4.02478	2	1081.03	2161.05	-0.408683	48.4052
											DLELTDLAER	3	237858675;237858677	N-Term(iTRAQ4plex)			3.83834	2	659.852	1318.7	-0.142024	38.2913
											LTVSWLK	3	237858675;237858677	N-Term(iTRAQ4plex); K7(iTRAQ4plex)			3.01386	2	567.857	1134.71	-4.69406	49.5496
											DNILIECEAK	3	237858675;237858677	N-Term(iTRAQ4plex); C7(Methylthio); K10(iTRAQ4plex)			4.22566	2	741.383	1481.76	0.555085	49.2881
											LTVSWLKDDEPLYIGNR	3	237858675;237858677	N-Term(iTRAQ4plex); K7(iTRAQ4plex)			6.56843	2	1154.13	2307.26	-1.45567	61.8134
											AYLTVLADQATPTNR	2	237858675;237858677	N-Term(iTRAQ4plex)			4.84327	2	889.483	1777.96	0.786881	42.1788
											GPEPESVIGYSGEDLPSAPR	5	237858675	N-Term(iTRAQ4plex)	2.874	14	6.45694	2	1101.05	2201.08	-0.590113	48.7244
											VIAINEVGSSHPSLPSER	5	237858675;237858677	N-Term(iTRAQ4plex)			6.59547	3	679.366	2036.08	-3.22505	36.1707
											VSQGHNGDLYFSNVMLQDMQTDYSCNAR	1	237858675;237858677	N-Term(iTRAQ4plex); C25(Methylthio)			8.45304	3	1128.49	3383.46	-1.93615	74.7801
											ITNVSEEDSGEYFCLASNK	1	237858675;237858677	N-Term(iTRAQ4plex); C14(Methylthio); K19(iTRAQ4plex)			5.25991	2	1220.55	2440.09	-16.2377	54.1695
											LDCPFFGSPIPTLR	1	237858675;237858677	N-Term(iTRAQ4plex); C3(Methylthio)			4.82892	2	876.949	1752.89	-1.01326	83.3063
											TSGAPPESNPGDVK	3	237858675;237858677	N-Term(iTRAQ4plex); K14(iTRAQ4plex)			4.30146	2	822.427	1643.85	-0.370875	13.43
											SGTLVIDFR	6	237858675;237858677	N-Term(iTRAQ4plex)			3.29145	2	576.33	1151.65	-1.72543	35.3944
											LSPYVNYQFR	2	237858675;237858677	N-Term(iTRAQ4plex)			3.90861	2	715.88	1430.75	-1.24756	39.1194
											NLILAPGEDGR	2	237858675;237858677	N-Term(iTRAQ4plex)			3.60622	2	649.863	1298.72	0.101045	27.0114
											AAPYWLDEPK	4	237858675;237858677	N-Term(iTRAQ4plex); K10(iTRAQ4plex)			4.32331	2	739.398	1477.79	-2.36907	39.1868
											TSGAPPESNPGDVKGEGTR	1	237858675;237858677	N-Term(iTRAQ4plex); K14(iTRAQ4plex)			5.14189	3	715.364	2144.08	-1.8969	14.1642
											VQAENDFGK	1	237858675;237858677	N-Term(iTRAQ4plex); K9(iTRAQ4plex)			3.31589	2	648.345	1295.68	-1.15378	15.9575
											FENFNK	1	237858675;237858677	N-Term(iTRAQ4plex); K6(iTRAQ4plex)			2.6034	2	543.794	1086.58	-0.93223	23.001
											VQAENDFGKGPEPESVIGYSGEDLPSAPR	1	237858675	N-Term(iTRAQ4plex); K9(iTRAQ4plex)	2.023		7.64733	3	1111.89	3333.64	-1.4512	51.0439
											SGGRPEEYEGEYQCFAR	1	237858675;237858677	N-Term(iTRAQ4plex); C14(Methylthio)			3.3431	2	1084.45	2167.9	-12.6953	30.9335
											KEDDSLTIFGVAER	3	237858675;237858677	K1(iTRAQ4plex); N-Term(iTRAQ4plex)			5.03511	3	623.337	1868	-2.37231	40.0033
											GNPAPSFHWTR	2	237858675;237858677	N-Term(iTRAQ4plex)			4.00641	3	471.909	1413.71	-1.16119	22.4899
											FHFTHTIQQK	3	237858675;237858677	N-Term(iTRAQ4plex); K10(iTRAQ4plex)			5.04902	3	525.626	1574.86	-3.63612	22.8286
											AKFENFNK	1	237858675;237858677	N-Term(iTRAQ4plex); K2(iTRAQ4plex); K8(iTRAQ4plex)			3.41466	3	477.276	1429.81	-1.5444	18.9855
											TPSFMYPQGTASSQMVLR	5	237858675;237858677	N-Term(iTRAQ4plex)			4.6677	2	1073.03	2145.05	-3.12375	53.9633
											AQAQPIQLTDLYPGMTYTLR	3	237858675	N-Term(iTRAQ4plex)	2.487	53.2	5.08898	2	1212.64	2424.27	-2.37255	69.058
											YVVGQTPVYVPYEIR	7	237858675;237858677	N-Term(iTRAQ4plex)			4.88947	2	964.024	1927.04	-1.64753	53.5146
											EVAGDTIIFR	3	237858675;237858677	N-Term(iTRAQ4plex)			4.08227	2	632.854	1264.7	-0.574758	31.017
											KEDQGIYTCVATNILGK	3	237858675;237858677	K1(iTRAQ4plex); N-Term(iTRAQ4plex); C9(Methylthio); K17(iTRAQ4plex)			7.18088	3	777.751	2331.24	-1.33747	64.5859
											GTTVQLECR	1	237858675;237858677	N-Term(iTRAQ4plex); C8(Methylthio)			3.43781	2	598.797	1196.59	-0.619442	24.9726
											EDDSLTIFGVAER	4	237858675;237858677	N-Term(iTRAQ4plex)			4.55017	2	798.406	1595.8	0.527958	49.5068
26638650	NP_002238.2	KCNMA1	calcium-activated potassium channel subunit alpha-1 isoform b [Homo sapiens]	1.7	4	1	1	1	2.55419
											HFTQVEFYQGSVLNPHDLAR	1	26638650	N-Term(iTRAQ4plex)	2.554		5.6764	4	626.321	2502.26	-0.741813	52.2588
344313196	NP_001230702.1	GNG2	guanine nucleotide-binding protein G(I)/G(S)/G(O) subunit gamma-2 precursor [Homo sapiens]	52.11	1	3	3	20	2.55233	33.6209
											EDPLLTPVPASENPFR	7	344313196	N-Term(iTRAQ4plex)	3.793		3.91148	2	963.507	1926.01	-0.779027	55.805
											KLVEQLK	5	344313196	K1(iTRAQ4plex); N-Term(iTRAQ4plex); K7(iTRAQ4plex)	2.573		4.00579	3	430.621	1289.85	-1.46038	16.0776
											AAADLMAYCEAHAK	1	344313196	N-Term(iTRAQ4plex); M6(Oxidation); C9(Methylthio); K14(iTRAQ4plex)	1.917		5.60014	3	605.618	1814.84	-4.95526	42.7834
											AAADLMAYCEAHAK	7	344313196	N-Term(iTRAQ4plex); C9(Methylthio); K14(iTRAQ4plex)	1.922	9.1	5.70838	3	600.281	1798.83	-13.289	66.2008
281182716	NP_001162580.1	SCO2	protein SCO2 homolog, mitochondrial precursor [Homo sapiens]	3.76	1	1	1	1	2.55064
											SAEQISDSVR	1	281182716	N-Term(iTRAQ4plex)	2.551		3.188	2	618.321	1235.63	-0.527201	15.196
118582262	NP_001071643.1	SLC29A1	equilibrative nucleoside transporter 1 [Homo sapiens]	3.29	1	1	1	1	2.54794
											DAQASAAPAAPLPER	1	118582262	N-Term(iTRAQ4plex)	2.548		5.46018	2	804.926	1608.85	-0.786899	21.0166
296010971	NP_001171582.1	SCAMP5	secretory carrier-associated membrane protein 5 [Homo sapiens]	4.68	1	1	1	3	2.54476
											AQEEWTTGAWK	3	296010971	N-Term(iTRAQ4plex); K11(iTRAQ4plex)	2.545		4.98015	2	797.907	1594.81	-2.19145	36.6559
31542528	NP_056324.2	NECAP1	adaptin ear-binding coat-associated protein 1 [Homo sapiens]	27.64	1	5	5	12	2.54347	72.5613
											VSGELFAQAPVEQYPGIAVETVTDSSR	7	31542528	N-Term(iTRAQ4plex)	3.955	83	5.14836	3	998.843	2994.52	-0.791209	74.5333
											LDQPDWTGR	1	31542528	N-Term(iTRAQ4plex)	2.171		2.87878	2	616.314	1231.62	1.29474	25.8213
											GDAFDFNVSLQDHFK	1	31542528	N-Term(iTRAQ4plex); K15(iTRAQ4plex)	1.578		6.2116	3	676.665	2027.98	-12.7369	56.8795
											GGGLSLLPPPPGGK	2	31542528	N-Term(iTRAQ4plex); K14(iTRAQ4plex)	1.57		3.35025	2	767.951	1534.9	-15.5905	37.1378
											SAFIGIGFTDR	1	31542528	N-Term(iTRAQ4plex)	2.033		3.61712	2	664.359	1327.71	-0.942163	46.6483
50659080	NP_001076.2	SERPINA3	alpha-1-antichymotrypsin precursor [Homo sapiens]	20.8	1	9	9	14	2.53957	16.5658
											LINDYVK	1	50659080	N-Term(iTRAQ4plex); K7(iTRAQ4plex)	2.376		2.78982	2	576.846	1152.68	-2.12166	28.2851
											DEELSCTVVELK	1	50659080	N-Term(iTRAQ4plex); C6(Methylthio); K12(iTRAQ4plex)	2.674		4.27503	2	849.917	1698.83	-16.2213	53.2589
											NLAVSQVVHK	1	50659080	N-Term(iTRAQ4plex); K10(iTRAQ4plex)	2.371		4.87495	3	461.617	1382.84	0.384052	18.2547
											ITLLSALVETR	5	50659080	N-Term(iTRAQ4plex)	3.275		4.13217	2	680.419	1359.83	-1.81231	64.3926
											ADLSGITGAR	1	50659080	N-Term(iTRAQ4plex)	3.682		2.89052	2	552.801	1104.6	-15.9513	21.7108
											KLINDYVK	1	50659080	K1(iTRAQ4plex); N-Term(iTRAQ4plex); K8(iTRAQ4plex)	2.339		4.16266	3	475.633	1424.88	0.0437911	22.0975
											WEMPFDPQDTHQSR	1	50659080	N-Term(iTRAQ4plex)	2.407		5.16033	3	639.959	1917.86	-1.67873	40.9855
											EIGELYLPK	1	50659080	N-Term(iTRAQ4plex); K9(iTRAQ4plex)	2.159		3.25198	2	675.401	1349.79	1.63557	40.0439
											MEEVEAMLLPETLK	2	50659080	N-Term(iTRAQ4plex); K14(iTRAQ4plex)	2.252		4.0388	2	961.016	1921.02	-1.33466	71.5141
15011918	NP_005756.2	ATP6AP2	renin receptor precursor [Homo sapiens]	3.14	1	1	1	3	2.53859	10.8741
											NPASPYNLAYK	3	15011918	N-Term(iTRAQ4plex); K11(iTRAQ4plex)	2.539	10.9	4.09548	2	763.416	1525.82	-0.52877	25.7448
59853352	NP_056275.2	MYRIP	rab effector MyRIP [Homo sapiens]	1.98	1	1	1	1	2.52837
											ETSDSSEPEEAPHTTDR	1	59853352	N-Term(iTRAQ4plex)	2.528		4.39407	3	677.967	2031.89	0.268468	11.6444
110681719	NP_114401.2	C9orf5	transmembrane protein C9orf5 [Homo sapiens]	3.98	1	2	2	4	2.51575	81.2198
											GVFDASLK	1	110681719	N-Term(iTRAQ4plex); K8(iTRAQ4plex)	1.071		2.79432	2	562.829	1124.65	-3.55889	28.1175
											GESAPTLSTSPSPSSPSPTSPSPTLGR	3	110681719	N-Term(iTRAQ4plex)	3.961		5.95882	3	909.458	2726.36	-0.269265	35.3366
86792778	NP_001927.3	DPP6	dipeptidyl aminopeptidase-like protein 6 isoform 2 [Homo sapiens]	28.27	3	16	18	42	2.50733	50.8736
											IYFLSTEDLPR	3	86792778	N-Term(iTRAQ4plex)	2.505	1	3.91577	2	749.407	1497.81	-0.292525	56.0875
											GENQGQTFTCGSALSPITDFK	1	86792778	N-Term(iTRAQ4plex); C10(Methylthio); K21(iTRAQ4plex)	1.006		5.11025	3	845.74	2535.21	-1.90007	64.3269
											QLYSANTVGNFNR	1	86792778	N-Term(iTRAQ4plex)	2.227		4.21674	2	814.418	1627.83	-1.16548	27.5028
											LYASAFSER	1	86792778;295849272	N-Term(iTRAQ4plex)			3.08828	2	594.303	1187.6	-15.3245	28.2453
											VAVTWLNR	3	86792778	N-Term(iTRAQ4plex)	2.45	29.4	2.90203	2	551.82	1102.63	-14.9555	34.3615
											WISDTEFIYR	3	86792778	N-Term(iTRAQ4plex)	2.29	5.7	3.59888	2	737.378	1473.75	-0.528906	53.6133
											MFDLETNEHVK	3	86792778	N-Term(iTRAQ4plex); K11(iTRAQ4plex)	1.878		4.93027	2	825.913	1650.82	-13.3125	27.3283
											DYGGYLSTYILPAK	2	86792778	N-Term(iTRAQ4plex); K14(iTRAQ4plex)	1.982		3.98828	2	925.002	1849	-1.52632	57.1215
											IPHGDPQSLDPPEVSNAK	2	86792778	N-Term(iTRAQ4plex); K18(iTRAQ4plex)	4.24	66.2	4.82517	3	730.385	2189.14	-2.17889	28.4716
											VTVEDLFSEDFK	7	86792778	N-Term(iTRAQ4plex); K12(iTRAQ4plex)	2.09	25.7	4.74168	2	858.952	1716.9	1.48314	73.6326
											SVQQQEQELVGSNPPQR	1	86792778	N-Term(iTRAQ4plex)	1.379		5.49086	2	1034.53	2068.05	-0.605558	26.007
											QNEEPVFSK	1	86792778	N-Term(iTRAQ4plex); K9(iTRAQ4plex)	2.671		4.20984	2	683.364	1365.72	-2.87484	16.5569
											EYYITMVK	2	86792778;295849272	N-Term(iTRAQ4plex); K8(iTRAQ4plex)			3.42032	2	667.868	1334.73	1.2856	35.3848
											LQYAGWGPK	1	86792778	N-Term(iTRAQ4plex); K9(iTRAQ4plex)	2.581		3.57811	2	654.369	1307.73	-2.81897	34.1641
											VPIMELPTYTGSIYPTVKPYHYPK	2	86792778	N-Term(iTRAQ4plex); K18(iTRAQ4plex); K24(iTRAQ4plex)	1.667		8.33162	4	807.445	3226.76	-0.760519	66.6524
											KVTVEDLFSEDFK	2	86792778	K1(iTRAQ4plex); N-Term(iTRAQ4plex); K13(iTRAQ4plex)	2.167		5.39283	2	995.046	1989.08	-3.32836	61.4859
											VSALEEQQFLIIHPTADEK	5	86792778	N-Term(iTRAQ4plex); K19(iTRAQ4plex)	2.181		8.36857	3	819.447	2456.33	-0.88943	51.0381
											THIAHWWSPDGTR	2	86792778	N-Term(iTRAQ4plex)	1.623		4.39308	3	569.952	1707.84	-4.10471	33.4598
374671789	NP_001243442.1	SSBP1	single-stranded DNA-binding protein, mitochondrial precursor [Homo sapiens]	33.78	1	4	4	7	2.50485	30.8574
											IDYGEYMDK	2	374671789	N-Term(iTRAQ4plex); K9(iTRAQ4plex)	2.749	29.2	3.42089	2	711.345	1421.68	-2.6002	37.6035
											QATTIIADNIIFLSDQTK	1	374671789	N-Term(iTRAQ4plex); K18(iTRAQ4plex)	1.549		4.97866	3	760.761	2280.27	-0.0229136	75.247
											DVAYQYVK	1	374671789	N-Term(iTRAQ4plex); K8(iTRAQ4plex)	2.253		2.83731	2	637.354	1273.7	-2.12163	20.3609
											SGDSEVYQLGDVSQK	3	374671789	N-Term(iTRAQ4plex); K15(iTRAQ4plex)	2.895	47	5.40599	2	950.483	1899.96	2.14533	29.2772
251831113	YP_003024032.1	COX3	cytochrome c oxidase subunit III [Homo sapiens]	5.36	1	1	1	1	2.49789
											ESTYQGHHTPPVQK	1	251831113	N-Term(iTRAQ4plex); K14(iTRAQ4plex)	2.498		3.33727	3	632.998	1896.98	-0.274441	11.3664
344179112	NP_981961.2	CD163	scavenger receptor cysteine-rich type 1 protein M130 isoform b precursor [Homo sapiens]	0.98	2	1	1	1	2.49008
											LQEGPTSCSGR	1	344179112	N-Term(iTRAQ4plex); C8(Methylthio)	2.49		2.92502	2	662.809	1324.61	0.0981965	17.4099
216548223	NP_055664.3	SV2A	synaptic vesicle glycoprotein 2A [Homo sapiens]	15.5	1	8	8	22	2.48256	21.3844
											VFSVTHIK	2	216548223	N-Term(iTRAQ4plex); K8(iTRAQ4plex)	2.98		3.40267	2	609.876	1218.74	-0.874086	21.5074
											TIHQEDELIEIQSDTGTWYQR	7	216548223	N-Term(iTRAQ4plex)	2.968	1.9	6.04223	3	902.775	2706.31	-1.12579	53.8571
											FEEEDDDDDFPAPSDGYYR	5	216548223	N-Term(iTRAQ4plex)	3.041		6.42049	2	1213.49	2425.97	-1.97227	47.3861
											HDEAWMVLK	1	216548223	N-Term(iTRAQ4plex); K9(iTRAQ4plex)	2.021		3.905	2	708.881	1416.75	0.0727799	32.5949
											EREELAQQYEAILR	3	216548223	N-Term(iTRAQ4plex)	2.146	2.5	4.93242	2	946.5	1891.99	-3.82623	40.8808
											GGQYFNDK	2	216548223	N-Term(iTRAQ4plex); K8(iTRAQ4plex)	2.633		3.22898	2	608.813	1216.62	-1.83447	16.2167
											GEGTQDEEEGGASSDATEGHDEDDEIYEGEYQGIPR	1	216548223	N-Term(iTRAQ4plex)			3.14523	3	1339.2	4015.58	-16.3958	36.4631
											EELAQQYEAILR	1	216548223	N-Term(iTRAQ4plex)	1.662		4.30336	2	803.931	1606.85	-1.13568	46.734
17999528	NP_004364.2	COX6A1	cytochrome c oxidase subunit 6A1, mitochondrial [Homo sapiens]	26.61	1	1	1	2	2.48102
											TKPFPWGDGNHTLFHNPHVNPLPTGYEDE	2	17999528	N-Term(iTRAQ4plex); K2(iTRAQ4plex)	2.481		5.3538	3	1202.25	3604.74	-2.81703	57.9951
23110939	NP_687033.1	PSMA3	proteasome subunit alpha type-3 isoform 2 [Homo sapiens]	14.11	2	3	3	4	2.4714	78.5028
											AVENSSTAIGIR	2	23110939	N-Term(iTRAQ4plex)	1.407		4.40095	2	681.379	1361.75	0.248056	21.6142
											ESLKEEDESDDDNM	1	23110939	N-Term(iTRAQ4plex); K4(iTRAQ4plex); M14(Oxidation)	4.711		3.58372	2	980.413	1959.82	-1.69781	14.5165
											VFQVEYAMK	1	23110939	N-Term(iTRAQ4plex); K9(iTRAQ4plex)	1.296		3.38711	2	701.885	1402.76	-1.38341	36.5638
262050546	NP_001159923.1	KNG1	kininogen-1 isoform 3 precursor [Homo sapiens]	7.93	3	2	2	3	2.4617	27.5554
											DIPTNSPELEETLTHTITK	2	262050546	N-Term(iTRAQ4plex); K19(iTRAQ4plex)	2.423	39.4	7.35952	3	809.765	2427.28	-2.55518	55.0511
											AATGECTATVGK	1	262050546	N-Term(iTRAQ4plex); C6(Methylthio); K12(iTRAQ4plex)	2.538		4.51329	2	721.864	1442.72	-1.0103	20.064
30795225	NP_057648.2	CEND1	cell cycle exit and neuronal differentiation protein 1 [Homo sapiens]	34.23	1	5	5	21	2.45746	15.0921
											VPQVTTEAK	2	30795225	N-Term(iTRAQ4plex); K9(iTRAQ4plex)	1.712		2.90859	2	630.873	1260.74	-1.68361	16.1542
											QQPPAAPTTAPAKK	1	30795225	N-Term(iTRAQ4plex); K13(iTRAQ4plex); K14(iTRAQ4plex)	2.576		5.45807	3	613.367	1838.09	-0.474464	12.8169
											GPGDGAEEDEAASGGPGGR	14	30795225	N-Term(iTRAQ4plex)	2.653	6.4	5.53358	2	915.406	1829.8	1.52519	14.048
											QQPPAAPTTAPAK	3	30795225	N-Term(iTRAQ4plex); K13(iTRAQ4plex)	2.68		4.40631	2	783.448	1565.89	-0.11224	13.988
											APLTKPSKK	1	30795225	N-Term(iTRAQ4plex); K5(iTRAQ4plex); K8(iTRAQ4plex); K9(iTRAQ4plex)	2.276		3.07078	2	773.511	1546.01	-1.61908	10.6685
16418467	NP_443204.1	LRG1	leucine-rich alpha-2-glycoprotein precursor [Homo sapiens]	2.88	1	1	1	1	2.45514
											DLLLPQPDLR	1	16418467	N-Term(iTRAQ4plex)	2.455		3.13745	2	662.391	1323.78	0.178273	43.2996
4506367	NP_002857.1	RAB3A	ras-related protein Rab-3A [Homo sapiens]	44.09	2	7	7	64	2.45264	11.2736
											ESSDQNFDYMFK	5	4506367	N-Term(iTRAQ4plex); K12(iTRAQ4plex)	2.64	10.9	5.70153	2	899.915	1798.82	1.26734	41.0635
											MSESLDTADPAVTGAK	5	4506367	N-Term(iTRAQ4plex); K16(iTRAQ4plex)	2.289	2.1	5.50687	3	627.654	1880.95	-1.75073	27.0456
											LVDVICEK	8	4506367	N-Term(iTRAQ4plex); C6(Methylthio); K8(iTRAQ4plex)	2.19	6	3.33079	2	626.847	1252.69	-1.73505	50.2102
											QLADHLGFEFFEASAK	14	4506367	N-Term(iTRAQ4plex); K16(iTRAQ4plex)	2.549	10.2	6.61175	2	1049.54	2098.08	-2.24566	59.1807
											YADDSFTPAFVSTVGIDFK	12	4506367	N-Term(iTRAQ4plex); K19(iTRAQ4plex)	2.685	10	5.65928	2	1184.6	2368.19	-0.438268	74.5465
											MSESLDTADPAVTGAK	1	4506367	M1(Oxidation); N-Term(iTRAQ4plex); K16(iTRAQ4plex)	5.13		4.08195	2	948.962	1896.92	-15.5223	20.3159
											TYSWDNAQVLLVGNK	13	4506367	N-Term(iTRAQ4plex); K15(iTRAQ4plex)	1.91	18.7	6.07662	2	998.543	1996.08	2.45574	57.3696
											ILIIGNSSVGK	6	4506367	N-Term(iTRAQ4plex); K11(iTRAQ4plex)	2.254	16.9	3.88153	2	694.941	1388.87	1.71482	34.7217
4505881	NP_000292.1	PLG	plasminogen isoform 1 precursor [Homo sapiens]	2.1	1	1	1	1	2.43789
											FSPATHPSEGLEENYCR	1	4505881	N-Term(iTRAQ4plex); C16(Methylthio)	2.438		5.21801	3	709.65	2126.94	-1.23966	37.014
7705963	NP_057454.1	RAB9B	ras-related protein Rab-9B [Homo sapiens]	7.96	1	1	1	1	2.43563
											FDSQAFHTIGVEFLNR	1	7705963	N-Term(iTRAQ4plex)	2.436		4.4271	3	675.681	2025.03	-1.27244	67.1605
209447070	NP_001129277.1	SYT1	synaptotagmin-1 [Homo sapiens]	39.57	3	17	17	79	2.42717	15.5045
											DLQSAEKEEQEK	1	209447070	N-Term(iTRAQ4plex); K7(iTRAQ4plex); K12(iTRAQ4plex)	2.999		5.57061	2	933.494	1865.98	-0.503655	14.6974
											KMDVGGLSDPYVK	1	209447070	K1(iTRAQ4plex); N-Term(iTRAQ4plex); K13(iTRAQ4plex)	2.181		5.07283	3	614.344	1841.02	-1.18342	30.3736
											VPMNTVDFGHVTEEWR	8	209447070	N-Term(iTRAQ4plex)	2.685	8.5	6.7171	3	687.67	2060.99	-1.76339	51.3632
											TLVMAVYDFDR	1	209447070	N-Term(iTRAQ4plex); M4(Oxidation)	2.647		2.94715	2	745.377	1489.75	-0.286792	51.22
											TLVMAVYDFDR	1	209447070	N-Term(iTRAQ4plex)	2.757		3.30076	2	737.38	1473.75	-0.758416	59.6879
											VFVGYNSTGAELR	6	209447070	N-Term(iTRAQ4plex)	2.475	1.3	4.40442	2	778.913	1556.82	-0.756465	31.0459
											MDVGGLSDPYVK	6	209447070	N-Term(iTRAQ4plex); K12(iTRAQ4plex)	2.384	6.2	4.11755	2	784.915	1568.82	-0.322404	37.3287
											TLNPVFNEQFTFK	8	209447070	N-Term(iTRAQ4plex); K13(iTRAQ4plex)	2.734	1.5	5.13917	2	936.993	1872.98	-16.5778	56.4974
											NTLNPYYNESFSFEVPFEQIQK	5	209447070	N-Term(iTRAQ4plex); K22(iTRAQ4plex)	2.412		5.07082	3	994.828	2982.47	-1.84643	77.5848
											VFLLPDKK	1	209447070	N-Term(iTRAQ4plex); K7(iTRAQ4plex); K8(iTRAQ4plex)	2.133		3.15967	2	696.452	1391.9	-1.44857	29.1726
											HWSDMLANPR	2	209447070	N-Term(iTRAQ4plex)	2.786		3.82073	3	457.563	1370.67	-0.483988	27.9524
											KTLNPVFNEQFTFK	3	209447070	K1(iTRAQ4plex); N-Term(iTRAQ4plex); K14(iTRAQ4plex)	2.513		5.7428	3	715.739	2145.2	-1.45478	50.3036
											VQVVVTVLDYDK	9	209447070	N-Term(iTRAQ4plex); K12(iTRAQ4plex)	2.132	2.8	4.68755	2	833.474	1665.94	-14.9401	55.5553
											MDVGGLSDPYVK	1	209447070	M1(Oxidation); N-Term(iTRAQ4plex); K12(iTRAQ4plex)	2.944		3.41703	2	792.914	1584.82	1.42595	26.2717
											HDIIGEFK	3	209447070	N-Term(iTRAQ4plex); K8(iTRAQ4plex)	2.602	1	3.25924	3	416.239	1246.7	-1.70828	27.2818
											VPMNTVDFGHVTEEWR	3	209447070	N-Term(iTRAQ4plex); M3(Oxidation)	3.778	34.1	6.30933	3	693.002	2076.99	-1.09413	46.7098
											LTVVILEAK	9	209447070	N-Term(iTRAQ4plex); K9(iTRAQ4plex)	2.228	11.7	3.65117	2	637.422	1273.84	2.61432	45.2632
											KNTLNPYYNESFSFEVPFEQIQK	2	209447070	K1(iTRAQ4plex); N-Term(iTRAQ4plex); K23(iTRAQ4plex)	1.705		6.34515	3	1085.55	3254.63	-13.4352	74.5731
											LGDICFSLR	8	209447070	N-Term(iTRAQ4plex); C5(Methylthio)	2.096	21.6	3.51067	2	607.313	1213.62	-0.963936	64.3825
											VPYSELGGK	1	209447070	N-Term(iTRAQ4plex); K9(iTRAQ4plex)	1.951		2.74558	2	619.352	1237.7	-4.66518	23.4955
4757826	NP_004039.1	B2M	beta-2-microglobulin precursor [Homo sapiens]	8.4	1	1	1	2	2.42025
											VEHSDLSFSK	2	4757826	N-Term(iTRAQ4plex); K10(iTRAQ4plex)	2.42		4.13671	3	479.592	1436.76	-0.448507	18.1711
294660772	NP_001170991.1	ALPL	alkaline phosphatase, tissue-nonspecific isozyme isoform 3 [Homo sapiens]	3.13	3	1	1	1	2.41785
											ANEGTVGVSAATER	1	294660772	N-Term(iTRAQ4plex)	2.418		4.39329	2	753.386	1505.77	-1.49814	18.1994
41281557	NP_055736.2	LPHN1	latrophilin-1 isoform 2 precursor [Homo sapiens]	5.85	2	6	6	6	2.41776	17.6897
											SVYVDDDSEAAGNR	1	41281557	N-Term(iTRAQ4plex)	2.969		4.33062	2	821.377	1641.75	-0.354866	19.5394
											SGENAANIASELAR	1	41281557	N-Term(iTRAQ4plex)	2.811		4.83773	2	773.9	1546.79	-1.57659	29.265
											AVVETVDNLLRPEALESWK	1	41281557	N-Term(iTRAQ4plex); K19(iTRAQ4plex)	2.123		4.4291	3	819.788	2457.35	-3.95786	82.6228
											VDYAFNTNANR	1	41281557	N-Term(iTRAQ4plex)	2.612		3.45016	2	714.841	1428.68	-16.366	23.4766
											IYVMPWIPYR	1	41281557	N-Term(iTRAQ4plex)	1.901		3.08151	2	741.408	1481.81	-0.965869	68.5571
											SGETVINTANYHDTSPYR	1	41281557	N-Term(iTRAQ4plex)	2.424		6.96154	3	723.681	2169.03	-1.7738	27.0706
21614544	NP_002955.2	S100A8	protein S100-A8 [Homo sapiens]	19.35	1	2	2	3	2.41073	38.1671
											ALNSIIDVYHK	1	21614544	N-Term(iTRAQ4plex); K11(iTRAQ4plex)	2.054		4.98197	3	520.964	1560.88	-14.5396	38.5531
											GADVWFK	2	21614544	N-Term(iTRAQ4plex); K7(iTRAQ4plex)	2.589	47.3	3.3357	2	555.812	1110.62	-2.58149	32.9848
251831118	YP_003024037.1	ND6	NADH dehydrogenase subunit 6 [Homo sapiens]	8.05	1	1	1	1	2.41063
											EDPIGAGALYDYGR	1	251831118	N-Term(iTRAQ4plex)	2.411		5.29061	2	820.905	1640.8	-0.499911	40.7008
21489959	NP_653247.1	IGJ	immunoglobulin J chain precursor [Homo sapiens]	9.43	1	1	1	1	2.40777
											CYTAVVPLVYGGETK	1	21489959	C1(Methylthio); N-Term(iTRAQ4plex); K15(iTRAQ4plex)	2.408		4.07248	2	967.501	1934	-2.87777	52.1564
295849272	NP_001171507.1	DPP10	inactive dipeptidyl peptidase 10 isoform a [Homo sapiens]	20.78	5	11	13	20	2.39701	38.7973
											KDFVLHDPEAR	3	295849272	K1(iTRAQ4plex); N-Term(iTRAQ4plex)	1.511		4.81792	3	538.964	1614.88	-4.13014	23.4627
											LYVVNLYGPTHTLELMPPDSFK	2	295849272	N-Term(iTRAQ4plex); K22(iTRAQ4plex)	1.851		6.33089	3	941.507	2822.51	0.759422	79.1408
											VHFQHSAELIK	1	295849272	N-Term(iTRAQ4plex); K11(iTRAQ4plex)	1.804		5.09453	3	532.972	1596.9	-5.31207	24.7172
											FFSDCLK	1	295849272	N-Term(iTRAQ4plex); C5(Methylthio); K7(iTRAQ4plex)	1.308		2.92348	2	597.299	1193.59	-2.60938	53.1319
											LSLEDLFR	1	295849272	N-Term(iTRAQ4plex)	2.507		2.86958	2	568.824	1136.64	-1.50198	67.7069
											KYEMTSDTWLSQQNEEPVFSR	1	295849272	K1(iTRAQ4plex); N-Term(iTRAQ4plex)	4.337		5.49896	3	955.118	2863.34	-14.3987	50.7008
											EYYITMVK	2	86792778;295849272	N-Term(iTRAQ4plex); K8(iTRAQ4plex)			3.42032	2	667.868	1334.73	1.2856	35.3848
											VPVVSLHSTDNPAK	1	295849272	N-Term(iTRAQ4plex); K14(iTRAQ4plex)	2.42		4.67984	3	584.667	1751.99	-1.94077	23.789
											LYASAFSER	1	86792778;295849272	N-Term(iTRAQ4plex)			3.08828	2	594.303	1187.6	-15.3245	28.2453
											ILAYDETTQK	1	295849272	N-Term(iTRAQ4plex); K10(iTRAQ4plex)	1.787		3.6411	2	735.407	1469.81	-0.996446	22.6979
											FFMTVPVK	1	295849272	N-Term(iTRAQ4plex); K8(iTRAQ4plex)	1.725		2.8751	2	628.86	1256.71	-14.8237	46.728
											ILHIDDYELPLQLSLPK	4	295849272	N-Term(iTRAQ4plex); K17(iTRAQ4plex)	2.116	32.2	5.2492	3	765.776	2295.31	-3.30676	80.1846
											YVLLAYDVK	1	295849272	N-Term(iTRAQ4plex); K9(iTRAQ4plex)	2.336		3.84698	2	686.398	1371.79	-16.6985	49.0249
163914369	NP_001106271.1	SLC8A1	sodium/calcium exchanger 1 isoform B precursor [Homo sapiens]	3.31	5	3	3	3	2.39506	4.35298
											TFFLEIGEPR	1	163914369	N-Term(iTRAQ4plex)	2.291		3.79492	2	676.87	1352.73	-0.845036	53.1101
											FMSSIEVITSQEK	1	163914369	N-Term(iTRAQ4plex); K13(iTRAQ4plex)	2.499		5.11318	2	893.963	1786.92	-17.0607	53.2783
											VIDDEEYEK	1	163914369	N-Term(iTRAQ4plex); K9(iTRAQ4plex)	2.395		3.59993	2	714.361	1427.71	-0.0309813	20.5533
238624147	NP_001154835.1	NPTN	neuroplastin isoform c precursor [Homo sapiens]	22.59	4	7	7	35	2.38811	12.8003
											AQATISVLQKPR	2	238624147	N-Term(iTRAQ4plex); K10(iTRAQ4plex)	2.378		5.27252	3	533.998	1599.98	-0.234234	19.2936
											SVGYPHPDWIWR	8	238624147	N-Term(iTRAQ4plex)	2.014		4.04014	3	552.945	1656.82	-12.4564	49.7456
											NGVELSATR	1	238624147	N-Term(iTRAQ4plex)	2.529		3.32236	2	545.802	1090.6	0.105821	16.9603
											AEDSGEYHCVYHFVSAPK	11	238624147	N-Term(iTRAQ4plex); C9(Methylthio); K18(iTRAQ4plex)	2	5.8	7.72117	3	791.699	2373.08	-2.32673	40.4054
											KRPDEVPDAGPMK	3	238624147	K1(iTRAQ4plex); N-Term(iTRAQ4plex); K13(iTRAQ4plex)	2.952		3.82031	3	624.675	1872.01	-14.3253	16.5115
											IVTSEEVIIR	7	238624147	N-Term(iTRAQ4plex)	2.474		3.75562	2	651.891	1302.78	0.0673277	33.3173
											KRPDEVPDAGPMK	1	238624147	K1(iTRAQ4plex); N-Term(iTRAQ4plex); M12(Oxidation); K13(iTRAQ4plex)	2.223		4.27225	3	630.007	1888.01	-14.3554	12.347
											SENKNEGQDATMYCK	2	238624147	N-Term(iTRAQ4plex); K4(iTRAQ4plex); C14(Methylthio); K15(iTRAQ4plex)	2.89		5.51532	2	1098.51	2196.01	-1.34421	18.8407
19913418	NP_005168.2	ATP6V0A1	V-type proton ATPase 116 kDa subunit a isoform 1 isoform c [Homo sapiens]	29.6	4	20	20	67	2.37323	19.2979
											FTYGFQNIVDAYGIGTYR	4	19913418	N-Term(iTRAQ4plex)	2.076		6.35309	2	1115.06	2229.11	-1.45412	79.9337
											TQQFFDEMADPDLLEESSSLLEPSEMGR	1	19913418	N-Term(iTRAQ4plex); M8(Oxidation)			4.43428	3	1121.18	3361.52	0.717329	82.7157
											FYSGTGFK	1	19913418	N-Term(iTRAQ4plex); K8(iTRAQ4plex)	2.445		2.78913	2	597.822	1194.64	-2.18873	27.7253
											ASLYPCPETPQER	4	19913418	N-Term(iTRAQ4plex); C6(Methylthio)	2.235	13	3.9979	2	840.896	1680.78	-0.228599	32.4641
											KHLGTLNFGGIR	1	19913418	K1(iTRAQ4plex); N-Term(iTRAQ4plex)	1.76		4.19392	3	534.32	1600.94	-4.80834	34.1175
											IDDLQMVLNQTEDHR	6	19913418	N-Term(iTRAQ4plex)	3.74	60.1	5.18272	2	985.988	1970.97	-1.70709	53.4836
											LTFLNSFK	5	19913418	N-Term(iTRAQ4plex); K8(iTRAQ4plex)	1.939	7.8	3.83608	2	629.374	1257.74	-2.42866	54.9988
											GTEHSGSTVPSILNR	2	19913418	N-Term(iTRAQ4plex)	2.703		5.09503	3	566.967	1698.89	-1.10783	18.1379
											NENEMFSTVFSGR	1	19913418	N-Term(iTRAQ4plex)	3.21		4.67986	2	831.388	1661.77	-1.47554	47.437
											KANIPIMDTGENPEVPFPR	6	19913418	K1(iTRAQ4plex); N-Term(iTRAQ4plex)	2.701	3.6	8.07842	3	805.096	2413.27	-2.0965	45.3608
											QAEIENPLEDPVTGDYVHK	2	19913418	N-Term(iTRAQ4plex); K19(iTRAQ4plex)	1.542	21.7	6.83889	3	814.749	2442.23	-3.09789	42.2953
											ANIPIMDTGENPEVPFPR	3	19913418	N-Term(iTRAQ4plex)	3.624	4.7	4.76171	2	1071.04	2141.08	-1.49617	56.7516
											DLNPDVNVFQR	2	19913418	N-Term(iTRAQ4plex)	2.45	9.5	4.22989	2	730.884	1460.76	-0.879587	35.9948
											HLGTLNFGGIR	2	19913418	N-Term(iTRAQ4plex)	2.234		3.79093	3	443.59	1328.76	-0.318489	33.0137
											AIYHTLNLCNIDVTQK	1	19913418	N-Term(iTRAQ4plex); C9(Methylthio); K16(iTRAQ4plex)	2.602		6.43993	3	727.384	2180.14	-3.0056	57.1904
											FLPFSFEHIR	7	19913418	N-Term(iTRAQ4plex)	2.836	6.1	4.85371	3	479.592	1436.76	-12.6377	60.3189
											KANIPIMDTGENPEVPFPR	1	19913418	K1(iTRAQ4plex); N-Term(iTRAQ4plex); M7(Oxidation)	1.306		3.43694	3	810.43	2429.27	0.136147	37.8345
											IDDLQMVLNQTEDHR	3	19913418	N-Term(iTRAQ4plex); M6(Oxidation)	1.272	9.8	4.39707	3	662.993	1986.97	-0.768982	49.8465
											DMIDLEANFEK	6	19913418	N-Term(iTRAQ4plex); K11(iTRAQ4plex)	1.958	12	4.57038	2	806.911	1612.82	1.52036	52.2288
											LGFVAGVINR	2	19913418	N-Term(iTRAQ4plex)	2.425		3.48101	2	595.362	1189.72	-1.4024	42.3978
											ANIPIMDTGENPEVPFPR	2	19913418	N-Term(iTRAQ4plex); M6(Oxidation)	4.625		3.99779	3	719.697	2157.08	-0.463831	46.8469
											EINTNQEALKR	2	19913418	N-Term(iTRAQ4plex); K10(iTRAQ4plex)	2.482		4.3445	2	802.453	1603.9	-1.18964	13.3877
											NFLELTELK	3	19913418	N-Term(iTRAQ4plex); K9(iTRAQ4plex)	2.768	6.3	3.70288	2	697.912	1394.82	2.2057	58.8979
345110632	NP_060019.2	EPDR1	mammalian ependymin-related protein 1 isoform 1 precursor [Homo sapiens]	19.64	3	4	4	5	2.37149	4.97796
											ALLSYDGLNQR	1	345110632	N-Term(iTRAQ4plex)	2.252		3.49042	2	697.381	1393.76	0.0204721	31.9143
											SYETWIGIYTVK	2	345110632	N-Term(iTRAQ4plex); K12(iTRAQ4plex)	2.431	3.3	4.17095	2	874.481	1747.95	1.84894	61.4056
											FFDIQLGIK	1	345110632	N-Term(iTRAQ4plex); K9(iTRAQ4plex)	3.188		3.7006	2	684.911	1368.81	1.46236	66.3818
											DGVMFQIDQATK	1	345110632	N-Term(iTRAQ4plex); K12(iTRAQ4plex)	1.001		5.24352	2	820.932	1640.86	0.645853	38.652
5729997	NP_004154.2	RAB27B	ras-related protein Rab-27B [Homo sapiens]	5.05	1	1	1	1	2.36827
											AVETLLDLIMK	1	5729997	N-Term(iTRAQ4plex); K11(iTRAQ4plex)	2.368		3.61824	2	767.452	1533.9	-13.4871	83.7098
41281885	NP_037519.2	UQCR10	cytochrome b-c1 complex subunit 9 isoform a [Homo sapiens]	26.98	1	1	1	6	2.36821	10.9664
											AFDQGADAIYDHINEGK	6	41281885	N-Term(iTRAQ4plex); K17(iTRAQ4plex)	2.368	11	6.64514	3	718.022	2152.05	-2.27891	49.1923
4502805	NP_001266.1	CHGA	chromogranin-A preproprotein [Homo sapiens]	17.94	1	4	4	6	2.36124	22.5818
											HSGFEDELSEVLENQSSQAELK	1	4502805	N-Term(iTRAQ4plex); K22(iTRAQ4plex)	2.972		6.24163	3	922.11	2764.32	-13.1778	66.3736
											YPGPQAEGDSEGLSQGLVDR	1	4502805	N-Term(iTRAQ4plex)	2.624		4.70489	2	1110.04	2219.07	-1.3818	39.915
											SGEATDGARPQALPEPMQESK	2	4502805	N-Term(iTRAQ4plex); K21(iTRAQ4plex)	2.625	5.4	5.74773	3	829.75	2487.24	-1.16243	25.3448
											RPEDQELESLSAIEAELEK	2	4502805	N-Term(iTRAQ4plex); K19(iTRAQ4plex)	1.537		7.56281	3	825.424	2474.26	-11.6697	73.5433
166706903	NP_002044.2	GBP1	interferon-induced guanylate-binding protein 1 [Homo sapiens]	18.75	3	9	9	10	2.36018	20.5511
											VQLPTETLQELLDLHR	1	166706903	N-Term(iTRAQ4plex)	2.586		5.15894	3	683.719	2049.14	-1.72366	83.1648
											GIWMWCVPHPK	1	166706903	N-Term(iTRAQ4plex); C6(Methylthio); K11(iTRAQ4plex)	0.745		3.31691	3	563.281	1687.83	-12.8284	76.08
											LMANPEALK	1	166706903	N-Term(iTRAQ4plex); K9(iTRAQ4plex)	2.32		3.80893	2	637.872	1274.74	-1.46199	25.8717
											TLSGGIQVNGPR	1	166706903	N-Term(iTRAQ4plex)	2.589		2.94063	2	671.881	1342.76	-0.69396	23.8335
											LQEQEQLLK	1	166706903	N-Term(iTRAQ4plex); K9(iTRAQ4plex)	3.522		3.921	2	708.918	1416.83	-0.920612	23.6243
											SKESMTDAILQTDQTLTEK	1	166706903	N-Term(iTRAQ4plex); K2(iTRAQ4plex); K19(iTRAQ4plex)	1.623		5.58404	3	857.779	2571.32	-12.3229	50.2971
											KGIQAEEILQTYLK	2	166706903	K1(iTRAQ4plex); N-Term(iTRAQ4plex); K14(iTRAQ4plex)	2.178		5.34298	3	689.411	2066.22	-1.09208	62.3473
											GFSLGSTVQSHTK	1	166706903	N-Term(iTRAQ4plex); K13(iTRAQ4plex)	3.296		6.20918	3	546.301	1636.89	-1.51881	19.6132
											DVDHLFQK	1	166706903	N-Term(iTRAQ4plex); K8(iTRAQ4plex)	2.144		3.26164	3	430.574	1289.71	-0.524565	25.5429
17738308	NP_055101.2	NCS1	neuronal calcium sensor 1 isoform 1 [Homo sapiens]	15.79	2	3	3	7	2.35264	31.5396
											LKPEVVEELTR	5	17738308	N-Term(iTRAQ4plex); K2(iTRAQ4plex)	2.142		4.3828	3	534.315	1600.93	-13.1276	38.3175
											EVQQWYK	1	17738308	N-Term(iTRAQ4plex); K7(iTRAQ4plex)	1.739		3.45617	2	634.847	1268.69	-0.742597	21.2089
											LYDLDNDGYITR	1	17738308	N-Term(iTRAQ4plex)	3.177		4.81534	2	801.398	1601.79	-2.68734	41.0529
112821681	NP_443131.2	GPRIN1	G protein-regulated inducer of neurite outgrowth 1 [Homo sapiens]	7.14	1	4	4	4	2.35038	40.6717
											SPCPEAAAPPPGPR	1	112821681	N-Term(iTRAQ4plex); C3(Methylthio)	3.079		4.15459	2	768.874	1536.74	-0.571882	24.5011
											VRPGSALAAAVAPPEPAEPVR	1	112821681	N-Term(iTRAQ4plex)	1.199		4.08016	3	733.749	2199.23	-1.50585	34.7068
											SVATGPMTPQAAAPPAFPEVR	1	112821681	N-Term(iTRAQ4plex)	1.931		6.96781	2	1120.08	2239.16	-1.94781	49.0414
											ADAGPSGQGDSVSIGK	1	112821681	N-Term(iTRAQ4plex); K16(iTRAQ4plex)	3.192		5.39187	2	867.449	1733.89	-0.264631	19.274
67782307	NP_001019636.1	SOD2	superoxide dismutase [Mn], mitochondrial isoform A precursor [Homo sapiens]	46.85	2	9	9	33	2.34139	22.7805
											RDFGSFDK	1	67782307	N-Term(iTRAQ4plex); K8(iTRAQ4plex)	2.721		3.75006	3	420.559	1259.66	-0.848879	18.5333
											DFGSFDK	2	67782307	N-Term(iTRAQ4plex); K7(iTRAQ4plex)	2.439	7.1	2.77444	2	552.283	1103.56	-2.07675	27.1469
											GELLEAIK	3	67782307	N-Term(iTRAQ4plex); K8(iTRAQ4plex)	2.712	40.8	3.2962	2	580.861	1160.71	1.15765	32.7303
											HHAAYVNNLNVTEEK	4	67782307	N-Term(iTRAQ4plex); K15(iTRAQ4plex)	1.877		6.78753	3	676.353	2027.04	-5.29576	20.7876
											LTAASVGVQGSGWGWLGFNK	4	67782307	N-Term(iTRAQ4plex); K20(iTRAQ4plex)	2.133	2.5	6.29106	3	775.076	2323.21	-12.6142	78.355
											AIWNVINWENVTER	7	67782307	N-Term(iTRAQ4plex)	2.556	0.2	4.86019	2	944.494	1887.98	-1.28691	74.9774
											GELLEAIKR	1	67782307	N-Term(iTRAQ4plex); K8(iTRAQ4plex)	2.087		3.31484	2	658.91	1316.81	-1.42459	27.4895
											GDVTAQIALQPALK	10	67782307	N-Term(iTRAQ4plex); K14(iTRAQ4plex)	1.989	40.6	5.31426	2	857.009	1713.01	-1.93403	35.1535
											FNGGGHINHSIFWTNLSPNGGGEPK	1	67782307	N-Term(iTRAQ4plex); K25(iTRAQ4plex)	2.269		3.41658	3	975.821	2925.45	-4.74018	52.9651
21614513	NP_036322.2	ALDH1L1	cytosolic 10-formyltetrahydrofolate dehydrogenase [Homo sapiens]	29.82	2	20	20	29	2.34019	27.0588
											VLEVEDSTDFFK	2	21614513	N-Term(iTRAQ4plex); K12(iTRAQ4plex)	2.212	4.1	3.76541	2	858.95	1716.89	-0.507648	57.6883
											LPQPEEGATYEGIQK	2	21614513	N-Term(iTRAQ4plex); K15(iTRAQ4plex)	4.042	14.6	5.01221	2	974.517	1948.03	0.449747	30.0684
											LFVEDSIHDEFVR	3	21614513	N-Term(iTRAQ4plex)	2.877	0.7	4.82272	3	583.967	1749.89	-3.2946	49.0683
											ADPLGLEAEKDGVPVFK	1	21614513	N-Term(iTRAQ4plex); K10(iTRAQ4plex); K17(iTRAQ4plex)	2.151		3.57297	2	1109.11	2217.22	-11.9458	50.9689
											FLFPEGIK	2	21614513	N-Term(iTRAQ4plex); K8(iTRAQ4plex)	2.387	14.7	3.07442	2	619.872	1238.74	-2.31676	49.4694
											AGLILFGNDDK	1	21614513	N-Term(iTRAQ4plex); K11(iTRAQ4plex)	2.192		3.94363	2	725.91	1450.81	-0.643183	40.8434
											FADGDLDAVLSR	1	21614513	N-Term(iTRAQ4plex)	2.997		4.12039	2	711.871	1422.74	0.308315	47.7515
											GAASSVLELTEAELVTAEAVR	1	21614513	N-Term(iTRAQ4plex)	2.519		6.12797	2	1130.61	2260.22	0.321983	83.2227
											INWDQPAEAIHNWIR	2	21614513	N-Term(iTRAQ4plex)	1.594	33.9	5.51477	3	669.681	2007.03	-2.34754	71.08
											GQALPDVVAK	1	21614513	N-Term(iTRAQ4plex); K10(iTRAQ4plex)	2.133		3.98222	2	643.388	1285.77	-2.15181	21.3089
											LQAGTVFVNTYNK	1	21614513	N-Term(iTRAQ4plex); K13(iTRAQ4plex)	3.224		5.42263	2	871.989	1742.97	1.10096	36.0812
											ANATEFGLASGVFTR	2	21614513	N-Term(iTRAQ4plex)	1.652	29.3	4.99591	2	842.942	1684.88	-0.77513	48.9758
											GVVNVLPGSGSLVGQR	2	21614513	N-Term(iTRAQ4plex)	2.439	40.1	4.42405	2	841.986	1682.96	-1.94394	43.4301
											MILASNFFK	1	21614513	N-Term(iTRAQ4plex); K9(iTRAQ4plex)	1.995		3.97966	2	679.89	1358.77	-1.823	58.4433
											IGFTGSTEVGKHIMK	1	21614513	N-Term(iTRAQ4plex); K11(iTRAQ4plex); M14(Oxidation); K15(iTRAQ4plex)	1.07		3.029	4	514.051	2053.18	17.5636	30.1962
											EGHEVVGVFTVPDKDGK	1	21614513	N-Term(iTRAQ4plex); K14(iTRAQ4plex); K17(iTRAQ4plex)	1.792		5.98475	3	749.077	2245.22	-1.64625	30.7241
											KVSLELGGK	1	21614513	K1(iTRAQ4plex); N-Term(iTRAQ4plex); K9(iTRAQ4plex)	1.844		4.34271	3	454.96	1362.87	-1.02537	20.7259
											AVQMGMSSVFFNK	1	21614513	N-Term(iTRAQ4plex); K13(iTRAQ4plex)	1.532		3.99911	3	578.638	1733.9	1.58913	54.4267
											DLGEAALNEYLR	1	21614513	N-Term(iTRAQ4plex)	2.382		4.48628	2	754.397	1507.79	-0.529039	50.3395
											ECEVLPDDTVSTLYNR	2	21614513	N-Term(iTRAQ4plex); C2(Methylthio)	2.878		4.43079	3	681.987	2043.95	-0.789553	56.2188
27764867	NP_003170.1	SYP	synaptophysin [Homo sapiens]	10.22	1	3	3	17	2.33864	20.7381
											LHQVYFDAPTCR	7	27764867	N-Term(iTRAQ4plex); C11(Methylthio)	1.731	13.3	3.791	3	547.265	1639.78	-1.91202	37.0295
											MATDPENIIK	5	27764867	N-Term(iTRAQ4plex); K10(iTRAQ4plex)	2.489	2.8	3.45054	2	710.393	1419.78	1.67237	28.9066
											MATDPENIIK	2	27764867	M1(Oxidation); N-Term(iTRAQ4plex); K10(iTRAQ4plex)	5.037	6.3	3.01224	2	718.388	1435.77	-0.671035	21.1841
											ETGWAAPFLR	3	27764867	N-Term(iTRAQ4plex)	2.65	3.4	3.87611	2	646.349	1291.69	-1.33729	47.0897
19923985	NP_612462.1	RAB3C	ras-related protein Rab-3C [Homo sapiens]	29.52	1	5	5	14	2.33798	13.8573
											GQHLGEQLGFEFFETSAK	3	19923985	N-Term(iTRAQ4plex); K18(iTRAQ4plex)	2.449		6.21378	3	771.721	2313.15	-12.0577	61.2889
											DSSDQNFDYMFK	3	19923985	N-Term(iTRAQ4plex); K12(iTRAQ4plex)	2.301	27.6	5.27636	2	892.904	1784.8	-1.51287	44.3112
											HEAPMQMASAQDAR	2	19923985	N-Term(iTRAQ4plex)	1.715		4.85969	3	562.931	1686.78	-0.655089	13.9493
											MSESLETDPAITAAK	2	19923985	N-Term(iTRAQ4plex); K15(iTRAQ4plex)	2.408	10.4	4.52559	2	926.483	1851.96	-1.60789	29.1156
											LVDIICDK	4	19923985	N-Term(iTRAQ4plex); C6(Methylthio); K8(iTRAQ4plex)	2.385	25.6	3.50003	2	626.849	1252.69	1.48069	61.6274
339882741	NP_001229971.1	HLA-C	HLA class I histocompatibility antigen, Cw-1 alpha chain precursor [Homo sapiens]	13.93	2	1	3	4	2.33583
											WAAVVVPSGQEQR	1	339882741	N-Term(iTRAQ4plex)	2.336		3.47072	2	785.926	1570.84	-0.700348	32.0617
											SWTAADTAAQITQR	1	339882741;17986001	N-Term(iTRAQ4plex)			4.9424	2	832.43	1663.85	-0.205626	31.8536
											DGEDQTQDTELVETRPAGDGTFQK	2	339882741;24797067	N-Term(iTRAQ4plex); K24(iTRAQ4plex)			4.9124	3	975.802	2925.39	-1.51228	32.2768
5174405	NP_006069.1	CACNG2	voltage-dependent calcium channel gamma-2 subunit [Homo sapiens]	10.53	1	1	2	2	2.33255
											QIDHFPEDADYEADTAEYFLR	1	5174405	N-Term(iTRAQ4plex)	2.333		7.57048	3	897.076	2689.21	-1.40005	68.1254
											KNEEVMTHSGLWR	1	5174405;5729756	K1(iTRAQ4plex); N-Term(iTRAQ4plex)			5.22898	3	625.661	1874.97	-6.07481	27.7282
4502297	NP_001678.1	ATP5D	ATP synthase subunit delta, mitochondrial precursor [Homo sapiens]	13.69	1	2	2	7	2.33226	5.36845
											AQAELVGTADEATR	6	4502297	N-Term(iTRAQ4plex)	2.376	6	4.96081	2	788.408	1575.81	-0.579354	23.9365
											IEANEALVK	1	4502297	N-Term(iTRAQ4plex); K9(iTRAQ4plex)	2.245		3.86308	2	637.882	1274.76	0.0311226	21.7139
208879465	NP_001129166.1	VDAC3	voltage-dependent anion-selective channel protein 3 isoform 2 [Homo sapiens]	51.76	2	10	10	35	2.33029	17.9435
											GYGFGMVK	2	208879465	N-Term(iTRAQ4plex); K8(iTRAQ4plex)	2.096	17.4	3.35381	2	573.814	1146.62	-1.92629	29.2005
											VNNASLIGLGYTQTLRPGVK	3	208879465	N-Term(iTRAQ4plex); K20(iTRAQ4plex)	2.714		6.11813	4	598.101	2389.38	0.259059	44.0709
											ASGNLETK	1	208879465	N-Term(iTRAQ4plex); K8(iTRAQ4plex)	2.462		3.39511	2	554.316	1107.62	-0.802018	11.4923
											VCNYGLTFTQK	3	208879465	N-Term(iTRAQ4plex); C2(Methylthio); K11(iTRAQ4plex)	1.821		4.73333	2	804.411	1607.81	-1.57228	45.683
											AADFQLHTHVNDGTEFGGSIYQK	5	208879465	N-Term(iTRAQ4plex); K23(iTRAQ4plex)	1.976	33.1	7.06949	3	941.803	2823.39	-0.0971595	44.0347
											LSQNNFALGYK	4	208879465	N-Term(iTRAQ4plex); K11(iTRAQ4plex)	2.215	5.5	5.50243	2	771.929	1542.85	-0.410547	32.1793
											LTLDTIFVPNTGK	5	208879465	N-Term(iTRAQ4plex); K13(iTRAQ4plex)	2.514	1.4	4.94939	2	853.999	1706.99	-1.60707	56.5125
											WNTDNTLGTEISWENK	5	208879465	N-Term(iTRAQ4plex); K16(iTRAQ4plex)	3.031	1.5	5.67459	2	1098.55	2196.08	1.29079	53.5136
											IETSINLAWTAGSNNTR	2	208879465	N-Term(iTRAQ4plex)	2.276		5.63481	2	996.517	1992.03	-0.0478774	49.387
											SCSGVMEFSTSGHAYTDTGK	4	208879465	N-Term(iTRAQ4plex); C2(Methylthio); K20(iTRAQ4plex)	1.899		7.38255	3	800.356	2399.05	-1.0519	37.6353
											SCSGVMEFSTSGHAYTDTGK	1	208879465	N-Term(iTRAQ4plex); C2(Methylthio); M6(Oxidation); K20(iTRAQ4plex)	3.519		5.93459	3	805.687	2415.05	-1.92158	30.1071
300068964	NP_112484.3	HYI	putative hydroxypyruvate isomerase isoform 1 [Homo sapiens]	18.62	3	2	2	2	2.32726
											HAAGVLAQEDLVGLLEPINTR	1	300068964	N-Term(iTRAQ4plex)	2.327		4.91442	3	787.439	2360.3	-1.89584	69.1461
											AAGSSGFEAVEVAWPYAETPEALAR	1	300068964	N-Term(iTRAQ4plex)			2.95253	3	908.452	2723.34	-0.775354	75.1532
21361103	NP_003696.2	SLC25A12	calcium-binding mitochondrial carrier protein Aralar1 [Homo sapiens]	42.63	1	18	24	61	2.3267	5.86404
											YEGFFGLYR	2	21361103;7657581	N-Term(iTRAQ4plex)			3.59876	2	648.33	1295.65	-1.14136	53.5124
											SGNGEVTFENVK	2	21361103	N-Term(iTRAQ4plex); K12(iTRAQ4plex)	2.664	20.2	4.93372	2	784.909	1568.81	-2.84185	21.2027
											LTVNDFVR	2	21361103;7657581	N-Term(iTRAQ4plex)			3.05003	2	554.316	1107.63	-2.0371	34.3652
											NIFLQYASTEVDGER	7	21361103	N-Term(iTRAQ4plex)	1.952	15.3	5.03402	2	943.474	1885.94	-0.169004	59.7115
											VSALNVLR	1	21361103	N-Term(iTRAQ4plex)	2.198		2.92196	2	508.315	1015.62	-14.3987	30.4806
											IADLPPANPDHIGGYR	3	21361103	N-Term(iTRAQ4plex)	2.24		5.63101	3	617.327	1849.97	-0.779233	37.1803
											NSFDCFK	2	21361103;7657581	N-Term(iTRAQ4plex); C5(Methylthio); K7(iTRAQ4plex)			2.94132	2	597.778	1194.55	-2.50316	39.0887
											IVQLLAGVADQTK	2	21361103	N-Term(iTRAQ4plex); K13(iTRAQ4plex)	2.388		5.07377	2	822.487	1643.97	-15.9837	62.1528
											KIYSTLAGTR	2	21361103;7657581	K1(iTRAQ4plex); N-Term(iTRAQ4plex)			4.2294	3	466.618	1397.84	2.65354	16.7797
											SSPQFGVTLVTYELLQR	5	21361103	N-Term(iTRAQ4plex)	2.171		5.76336	3	694.716	2082.13	-0.150063	78.7096
											LATATFAGIENK	3	21361103	N-Term(iTRAQ4plex); K12(iTRAQ4plex)	2.053	17.5	5.19141	2	762.436	1523.87	-1.1098	34.3073
											LTLADIER	1	21361103	N-Term(iTRAQ4plex)	2.642		2.8305	2	537.817	1074.63	-1.67898	33.9236
											EEGPSAFWK	2	21361103	N-Term(iTRAQ4plex); K9(iTRAQ4plex)	2.359		3.84436	2	669.848	1338.69	-2.90482	33.967
											WFYIDFGGLKPAGSEPTPK	2	21361103	N-Term(iTRAQ4plex); K10(iTRAQ4plex); K19(iTRAQ4plex)	1.966		4.54289	3	848.125	2542.36	-4.10117	66.4864
											GSGSVVGELMYK	2	21361103	N-Term(iTRAQ4plex); K12(iTRAQ4plex)	2.034	7.9	5.18243	2	757.911	1514.81	1.2447	36.7274
											YMTPEDFVQR	2	21361103	N-Term(iTRAQ4plex)	2.274		3.08379	2	715.348	1429.69	-0.619468	40.8636
											YLGLYNDPNSNPK	3	21361103	N-Term(iTRAQ4plex); K13(iTRAQ4plex)	2.638	5.2	4.60507	2	891.968	1782.93	1.1998	32.1246
											DVEVTKEEFAQSAIR	2	21361103	N-Term(iTRAQ4plex); K6(iTRAQ4plex)	2.803		4.27115	2	1005.54	2010.07	-2.56792	34.7591
											LQVAGEITTGPR	3	21361103;7657581	N-Term(iTRAQ4plex)			3.99537	2	693.396	1385.79	-0.998885	27.782
											AGQTTYSGVIDCFR	1	21361103;7657581	N-Term(iTRAQ4plex); C12(Methylthio)			5.05309	2	854.4	1707.79	-0.960696	53.0183
											GLIPQLIGVAPEK	2	21361103	N-Term(iTRAQ4plex); K13(iTRAQ4plex)	1.898		4.52433	2	812.006	1623.01	-2.0732	53.2136
											IAPLAEGALPYNLAELQR	3	21361103	N-Term(iTRAQ4plex)	2.54		5.62596	2	1042.09	2083.16	-1.57092	68.2553
											DLGIFGLYK	5	21361103	N-Term(iTRAQ4plex); K9(iTRAQ4plex)	2.574	2.1	3.91691	2	657.39	1313.77	0.853181	61.382
											SPSVAVVQPK	2	21361103	N-Term(iTRAQ4plex); K10(iTRAQ4plex)	2.115	10.6	4.27953	2	650.397	1299.79	-0.543579	16.2049
17402888	NP_055108.2	NPTXR	neuronal pentraxin receptor [Homo sapiens]	1.8	1	1	1	1	2.32344
											VAQLPLSLK	1	17402888	N-Term(iTRAQ4plex); K9(iTRAQ4plex)	2.323		3.41363	2	628.912	1256.82	-0.701	37.4661
315113881	NP_001186693.1	PTPRN	receptor-type tyrosine-protein phosphatase-like N isoform 3 [Homo sapiens]	7.87	3	4	4	6	2.31803	18.8051
											EIDIAATLEHVR	1	315113881	N-Term(iTRAQ4plex)	2.298		4.60349	3	504.282	1510.83	-1.29634	45.0268
											LAALGPEGAHGDTTFEYQDLCR	1	315113881	N-Term(iTRAQ4plex); C21(Methylthio)	1.893		7.47535	3	852.064	2554.18	-2.18596	65.5277
											SELEAQTGLQILQTGVGQR	2	315113881	N-Term(iTRAQ4plex)	2.764		6.80152	2	1086.59	2172.17	0.316727	56.2443
											GEKPASPAVQPDAALQR	2	315113881	N-Term(iTRAQ4plex); K3(iTRAQ4plex)	2.769		4.55621	3	675.043	2023.11	-1.66941	17.6631
4759182	NP_004594.1	STX1A	syntaxin-1A isoform 1 [Homo sapiens]	47.22	2	14	14	73	2.31385	13.2638
											DSDDDDDVAVTVDR	9	4759182	N-Term(iTRAQ4plex)	2.7	1.9	5.9278	2	840.869	1680.73	-0.451988	21.1698
											TKEELEELMSDIK	3	4759182	N-Term(iTRAQ4plex); K2(iTRAQ4plex); M9(Oxidation); K13(iTRAQ4plex)	2.173		4.913	3	671.697	2013.08	-1.79275	43.1629
											IAENVEEVK	2	4759182	N-Term(iTRAQ4plex); K9(iTRAQ4plex)	2.665	4.9	4.03771	2	659.875	1318.74	-2.25512	20.9316
											KFVEVMSEYNATQSDYR	5	4759182	K1(iTRAQ4plex); N-Term(iTRAQ4plex)	1.857	52.2	5.95172	3	785.713	2355.12	-12.6423	41.6967
											KHSAILASPNPDEK	2	4759182	K1(iTRAQ4plex); N-Term(iTRAQ4plex); K14(iTRAQ4plex)	1.755		5.94235	3	647.027	1939.07	-15.5892	14.4318
											DSDDDDDVAVTVDRDR	7	4759182	N-Term(iTRAQ4plex)	2.373		5.23468	3	651.292	1951.86	0.345048	17.9797
											FVEVMSEYNATQSDYR	3	4759182	N-Term(iTRAQ4plex); M5(Oxidation)	3.783		4.57209	3	700.32	2098.95	-2.30652	39.6793
											FMDEFFEQVEEIR	1	4759182	N-Term(iTRAQ4plex)	1.928		2.92496	2	931.941	1862.87	-0.739398	83.4238
											TAKDSDDDDDVAVTVDR	1	4759182	N-Term(iTRAQ4plex); K3(iTRAQ4plex)	2.067		4.95495	3	709.008	2125.01	-1.70089	16.2981
											TKEELEELMSDIK	3	4759182	N-Term(iTRAQ4plex); K2(iTRAQ4plex); K13(iTRAQ4plex)	2.136		5.05716	2	999.044	1997.08	-1.01531	67.1731
											FVEVMSEYNATQSDYR	7	4759182	N-Term(iTRAQ4plex)	2.499	14.3	4.88904	2	1041.98	2082.95	-1.21345	49.8763
											HSAILASPNPDEK	4	4759182	N-Term(iTRAQ4plex); K13(iTRAQ4plex)	2.252	13.5	5.57263	3	556.305	1666.9	-0.808307	14.8256
											ELHDMFMDMAMLVESQGEMIDR	2	4759182	N-Term(iTRAQ4plex); M5(Oxidation); M9(Oxidation)	1.927		4.41938	3	935.407	2804.21	-4.0969	65.5351
											IAENVEEVKR	1	4759182	N-Term(iTRAQ4plex); K9(iTRAQ4plex)	2.36		4.00812	2	737.927	1474.85	-0.309337	16.4998
											KFVEVMSEYNATQSDYR	1	4759182	K1(iTRAQ4plex); N-Term(iTRAQ4plex); M6(Oxidation)	2.22		4.91282	3	791.044	2371.12	-12.446	27.8054
											SIEQSIEQEEGLNR	5	4759182	N-Term(iTRAQ4plex)	2.212	6.4	5.33141	2	888.447	1775.89	-1.12601	38.6995
											IEYNVEHAVDYVER	10	4759182	N-Term(iTRAQ4plex)	2.286	25.4	6.22026	3	627.314	1879.93	-2.37331	44.9334
											ELHDMFMDMAMLVESQGEMIDR	1	4759182	N-Term(iTRAQ4plex); M9(Oxidation)	1.254		4.75485	3	930.079	2788.22	-0.668553	80.5534
											FMDEFFEQVEEIR	6	4759182	N-Term(iTRAQ4plex); M2(Oxidation)	3.785	32.5	4.03055	2	939.938	1878.87	-1.27519	69.225
17136078	NP_003369.2	VGF	neurosecretory protein VGF precursor [Homo sapiens]	17.07	1	8	8	12	2.30802	23.9564
											RPESALLGGSEAGER	2	17136078	N-Term(iTRAQ4plex)	2.087		5.16828	3	558.295	1672.87	-1.2375	16.3154
											AYQGVAAPFPK	1	17136078	N-Term(iTRAQ4plex); K11(iTRAQ4plex)	2.205		3.44033	2	718.91	1436.81	-0.618974	26.0349
											MPDSGPLPETHK	2	17136078	N-Term(iTRAQ4plex); K12(iTRAQ4plex)	2.436		5.49725	3	532.948	1596.83	0.563064	17.9858
											VGEEDEEAAEAEAEAEEAER	1	17136078	N-Term(iTRAQ4plex)			5.42046	3	769.666	2306.98	-1.97467	42.5015
											VNLESPGPER	1	17136078	N-Term(iTRAQ4plex)	1.708		3.32563	2	621.333	1241.66	-0.780192	17.5235
											NAPPEPVPPPR	1	17136078	N-Term(iTRAQ4plex)	2.14		3.45689	2	657.868	1314.73	0.442179	17.7769
											SPQPPPPAPAPAR	3	17136078	N-Term(iTRAQ4plex)	2.967	11.8	3.4701	2	713.9	1426.79	-0.327016	14.7625
											LLQQGLAQVEAGR	1	17136078	N-Term(iTRAQ4plex)	1.768		4.39731	2	763.942	1526.88	-0.0337329	43.7404
166706897	NP_477518.2	OLFM3	noelin-3 precursor [Homo sapiens]	2.62	1	1	1	1	2.30595
											SIADFVSGAESR	1	166706897	N-Term(iTRAQ4plex)	2.306		3.26192	2	691.854	1382.7	-1.58161	41.6996
347921141	NP_001231664.1	TMEM126A	transmembrane protein 126A isoform 2 [Homo sapiens]	14.4	2	2	2	3	2.30458	12.7194
											GNILSYWIR	2	347921141	N-Term(iTRAQ4plex)	2.097		3.06593	2	633.349	1265.69	-17.0522	64.9786
											YQSALLPHK	1	347921141	N-Term(iTRAQ4plex); K9(iTRAQ4plex)	2.512		3.11479	3	448.934	1344.79	-1.37863	20.8219
51479139	NP_001003697.1	ATP5J	ATP synthase-coupling factor 6, mitochondrial isoform a precursor [Homo sapiens]	47.22	2	5	5	19	2.30337	16.9102
											QTSGGPVDASSEYQQELER	5	51479139	N-Term(iTRAQ4plex)	2.673	4.3	6.94766	2	1113.02	2225.04	-1.0664	29.1836
											ELDPIQK	1	51479139	N-Term(iTRAQ4plex); K7(iTRAQ4plex)	1.839		2.94944	2	565.836	1130.67	-0.787712	18.3223
											RQTSGGPVDASSEYQQELER	1	51479139	N-Term(iTRAQ4plex)	2.284		6.72483	3	794.387	2381.15	0.157737	23.3274
											FEVIEKPQA	4	51479139	N-Term(iTRAQ4plex); K6(iTRAQ4plex)	2.515	6.8	3.38677	2	674.878	1348.75	-16.9138	28.8303
											QMFGNADMNTFPTFK	2	51479139	N-Term(iTRAQ4plex); M2(Oxidation); K15(iTRAQ4plex)	2.711	67.4	3.46944	3	684.986	2052.94	-16.6452	48.4497
											QMFGNADMNTFPTFK	6	51479139	N-Term(iTRAQ4plex); K15(iTRAQ4plex)	1.851	5.7	5.19698	2	1019	2036.98	1.46944	59.6187
10047138	NP_064527.1	NDUFA4L2	NADH dehydrogenase [ubiquinone] 1 alpha subcomplex subunit 4-like 2 [Homo sapiens]	9.2	1	1	1	2	2.29927
											NNPEPWNR	2	10047138	N-Term(iTRAQ4plex)	2.299		2.92329	2	585.785	1170.56	-11.9552	37.0403
148612840	NP_001091967.1	SGSM1	small G protein signaling modulator 1 isoform 3 [Homo sapiens]	2.65	4	2	2	2	2.29799	48.0589
											DSTISNESSQSCSSGR	1	148612840	N-Term(iTRAQ4plex); C12(Methylthio)	3.079		2.76037	2	917.885	1834.76	-1.47475	18.3427
											KVQDLEQLIESAR	1	148612840	K1(iTRAQ4plex); N-Term(iTRAQ4plex)	1.517		5.29166	3	606.35	1817.03	-1.37929	62.5503
23618867	NP_073591.2	SFXN1	sideroflexin-1 [Homo sapiens]	24.22	1	6	6	16	2.29711	9.58894
											SSMSVTSLEAELQAK	4	23618867	N-Term(iTRAQ4plex); K15(iTRAQ4plex)	2.151	14	5.88379	2	934.999	1868.99	1.44935	55.9228
											QGIVPPGLTENELWR	2	23618867	N-Term(iTRAQ4plex)	2.217		3.58196	2	927.005	1853	-0.929036	54.6971
											ANHFFTVTDPR	2	23618867	N-Term(iTRAQ4plex)	2.225		3.31556	2	724.874	1448.74	0.644861	26.3218
											YIYDSAFHPDTGEK	3	23618867	N-Term(iTRAQ4plex); K14(iTRAQ4plex)	2.25		5.39084	2	965.974	1930.94	-0.882369	32.7837
											QAITQVVVSR	2	23618867	N-Term(iTRAQ4plex)	2.491	10.7	3.66723	2	622.876	1244.74	-0.419594	23.4744
											NILLTNEQLESAR	3	23618867	N-Term(iTRAQ4plex)	2.375	1.4	4.13084	2	822.954	1644.9	-1.87971	39.9533
163659918	NP_055178.3	SACS	sacsin [Homo sapiens]	0.33	1	1	1	1	2.29208
											SDGAELLMFLNHMEK	1	163659918	N-Term(iTRAQ4plex); K15(iTRAQ4plex)	2.292		2.55998	2	1012.02	2023.03	4.85869	66.8902
297206738	NP_001171920.1	NDUFC1	NADH dehydrogenase [ubiquinone] 1 subunit C1, mitochondrial precursor [Homo sapiens]	27.63	1	2	2	2	2.28773
											EPPNAKPDWLK	1	297206738	N-Term(iTRAQ4plex); K6(iTRAQ4plex); K11(iTRAQ4plex)	2.571		3.5297	2	863.994	1726.98	-2.11659	25.7599
											QHNEDILEYK	1	297206738	N-Term(iTRAQ4plex); K10(iTRAQ4plex)	2.036		4.18153	2	788.913	1576.82	-1.70115	20.7489
170932532	NP_857595.3	MFSD4	major facilitator superfamily domain-containing protein 4 [Homo sapiens]	1.75	1	1	1	1	2.28739
											LLSIPISSR	1	170932532	N-Term(iTRAQ4plex)	2.287		2.78376	2	565.355	1129.7	-2.32405	36.3665
19924103	NP_598328.1	SYN2	synapsin-2 isoform IIa [Homo sapiens]	44.5	2	16	18	72	2.27986	25.0476
											QTAASAGLVDAPAPAPAAAR	4	19924103	N-Term(iTRAQ4plex)	2.173	23.4	6.53631	2	975.529	1950.05	-1.35378	28.695
											TPALSPQRPLTTQQPQSGTLK	3	19924103	N-Term(iTRAQ4plex); K21(iTRAQ4plex)	2.443	39.7	4.90976	3	846.479	2537.42	-2.52056	25.4558
											QHAFGMAENEDFR	7	19924103	N-Term(iTRAQ4plex)	2	1.3	5.8073	3	565.927	1695.77	-0.652931	23.6813
											TNTGSAMLEQIAMSDR	2	19924103;19924099	N-Term(iTRAQ4plex); M7(Oxidation); M13(Oxidation)			4.3581	3	634.3	1900.88	-0.985228	27.7644
											TPALSPQRPLTTQQPQSGTLKDPDSSK	1	19924103	N-Term(iTRAQ4plex); K21(iTRAQ4plex); K27(iTRAQ4plex)	1.479		4.03314	3	1104.27	3310.79	-0.612354	25.0542
											FPLIEQTYYPNHK	4	19924103	N-Term(iTRAQ4plex); K13(iTRAQ4plex)	2.176		7.25681	3	646.682	1938.03	-1.77768	40.7126
											VLLVVDEPHADWAK	2	19924103	N-Term(iTRAQ4plex); K14(iTRAQ4plex)	1.745		5.828	3	627.354	1880.05	-2.35937	43.9293
											DGKDYIFEVMDCSMPLIGEHQVEDR	3	19924103	N-Term(iTRAQ4plex); K3(iTRAQ4plex); C12(Methylthio); M14(Oxidation)			6.25551	3	1092.84	3276.49	-0.328127	80.7589
											TPPQRPPPQGGPGQPQGMQPPGK	3	19924103	N-Term(iTRAQ4plex); K23(iTRAQ4plex)	3.586		3.77585	4	656.35	2622.38	-1.64789	19.3597
											EMLTLPTFPVVVK	2	19924103	N-Term(iTRAQ4plex); M2(Oxidation); K13(iTRAQ4plex)	1.932	50.8	4.16894	2	889.521	1778.04	-1.18234	61.1971
											KVLGDYDIK	1	19924103	K1(iTRAQ4plex); N-Term(iTRAQ4plex); K9(iTRAQ4plex)	2.624		4.45626	3	494.968	1482.89	-0.552603	24.7308
											VEQAEFSELNLVAHADGTYAVDMQVLR	4	19924103	N-Term(iTRAQ4plex); M23(Oxidation)	3.669	5.5	10.0434	3	1055.86	3165.57	1.3487	72.8483
											SFRPDFVLIR	4	19924103	N-Term(iTRAQ4plex)	2.526		3.31172	3	465.268	1393.79	-13.2533	44.041
											VLGDYDIK	3	19924103	N-Term(iTRAQ4plex); K8(iTRAQ4plex)	2.665	21.8	3.26934	2	605.849	1210.69	-0.504985	28.8672
											RPPPASAPAPQPAPTPSVGSSFFSSLSQAVK	3	19924103	N-Term(iTRAQ4plex); K31(iTRAQ4plex)	1.25		8.46653	3	1117.93	3351.79	-1.90777	65.577
											QLITELVISK	4	19924103	N-Term(iTRAQ4plex); K10(iTRAQ4plex)	2.668	16.1	4.11798	2	716.456	1431.91	1.78056	52.0557
											VEQAEFSELNLVAHADGTYAVDMQVLR	1	19924103	N-Term(iTRAQ4plex)	3.095		8.30945	3	1050.53	3149.58	1.7952	82.9752
											TSISGNWK	3	19924103;209413756	N-Term(iTRAQ4plex); K8(iTRAQ4plex)			3.30571	2	590.831	1180.65	-1.28105	20.4298
											EMLTLPTFPVVVK	4	19924103	N-Term(iTRAQ4plex); K13(iTRAQ4plex)	2.157		4.13008	2	881.523	1762.04	-2.13915	69.1484
											DYIFEVMDCSMPLIGEHQVEDR	1	19924103	N-Term(iTRAQ4plex); M7(Oxidation); C9(Methylthio)	1.684		5.278	3	944.756	2832.25	2.49738	82.4297
											TNTGSAMLEQIAMSDR	7	19924103;19924099	N-Term(iTRAQ4plex)			6.68466	2	934.952	1868.9	-0.0355648	45.1598
											TNTGSAMLEQIAMSDR	6	19924103;19924099	N-Term(iTRAQ4plex); M13(Oxidation)			5.0412	3	628.968	1884.89	-0.45323	41.2213
221316760	NP_001137435.1	L1CAM	neural cell adhesion molecule L1 isoform 3 precursor [Homo sapiens]	21.71	3	20	20	39	2.27857	9.47135
											LGTAMSHEIR	2	221316760	N-Term(iTRAQ4plex)	2.198		4.5022	3	420.228	1258.67	-0.393142	16.5279
											ETVKPVEVEEGESVVLPCNPPPSAEPLR	1	221316760	N-Term(iTRAQ4plex); K4(iTRAQ4plex); C18(Methylthio)			5.63065	3	1112.57	3335.7	-3.95882	58.792
											DLQELGDSDK	1	221316760	N-Term(iTRAQ4plex); K10(iTRAQ4plex)	2.345		3.8663	2	704.363	1407.72	-1.63242	20.6041
											AFGAPVPSVQWLDEDGTTVLQDER	1	221316760	N-Term(iTRAQ4plex)	4.696		3.2445	2	1387.69	2774.37	-1.30139	77.2978
											AQLLVVGSPGPVPR	2	221316760	N-Term(iTRAQ4plex)	2.788	10.3	4.39564	2	767.465	1533.92	-0.965956	35.0261
											IYWMNSK	1	221316760	N-Term(iTRAQ4plex); K7(iTRAQ4plex)	2.101		2.93359	2	615.331	1229.66	-2.78131	34.6945
											CEASGKPEVQFR	2	221316760	C1(Methylthio); N-Term(iTRAQ4plex); K6(iTRAQ4plex)	1.828	25.9	4.21119	2	842.923	1684.84	-0.0376972	21.7209
											YGPGEPSPVSETVVTPEAAPEKNPVDVK	1	221316760	N-Term(iTRAQ4plex); K22(iTRAQ4plex); K28(iTRAQ4plex)			5.31331	4	832.192	3325.75	-1.85387	41.3455
											LVLSDLHLLTQSQVR	6	221316760	N-Term(iTRAQ4plex)	2.576	8.1	5.21004	2	933.548	1866.09	-2.24083	64.9426
											YDIEFEDKEMAPEK	2	221316760	N-Term(iTRAQ4plex); K8(iTRAQ4plex); K14(iTRAQ4plex)	2.353		3.82984	3	726.024	2176.06	-12.1843	36.3084
											WMDWNAPQVQYR	1	221316760	N-Term(iTRAQ4plex)	2.564		3.9141	2	869.417	1737.83	-1.64514	50.7043
											GALILSNVQPSDTMVTQCEAR	2	221316760	N-Term(iTRAQ4plex); C18(Methylthio)	2.624		6.13642	2	1212.09	2423.18	-1.07489	63.619
											GQLSFNLR	3	221316760	N-Term(iTRAQ4plex)	2.009	7.2	3.34235	2	539.801	1078.59	-16.6348	28.9293
											LSPYVHYTFR	2	221316760	N-Term(iTRAQ4plex)	2.106		3.7088	3	476.253	1426.75	-10.3823	30.4876
											GALILSNVQPSDTMVTQCEAR	1	221316760	N-Term(iTRAQ4plex); M14(Oxidation); C18(Methylthio)	1.932		4.8792	3	813.729	2439.17	-2.46681	53.4216
											VGEEDDGEYR	3	221316760	N-Term(iTRAQ4plex)	2.315	1.9	4.25294	2	656.793	1312.58	0.306334	13.2867
											DLQELGDSDKYFIEDGR	1	221316760	N-Term(iTRAQ4plex); K10(iTRAQ4plex)	2.259		4.44731	3	763.379	2288.12	-2.95352	45.8203
											FQLQATTK	1	221316760	N-Term(iTRAQ4plex); K8(iTRAQ4plex)	2.488		3.39914	2	612.862	1224.72	-1.11726	20.7814
											CLAENSLGSAR	1	221316760	C1(Methylthio); N-Term(iTRAQ4plex)	1.699		2.76643	2	655.82	1310.63	0.480918	25.7782
											LVVFPTDDISLK	3	221316760	N-Term(iTRAQ4plex); K12(iTRAQ4plex)	1.774	14	4.1698	2	817.984	1634.96	-0.326995	57.9788
											WRPVDLAQVK	2	221316760	N-Term(iTRAQ4plex); K10(iTRAQ4plex)	2.105		3.65598	3	500.636	1499.89	-0.201058	35.5287
19913432	NP_004682.2	ATP6V0D1	V-type proton ATPase subunit d 1 [Homo sapiens]	33.9	1	10	10	29	2.27551	22.1435
											FFEHEVK	1	19913432	N-Term(iTRAQ4plex); K7(iTRAQ4plex)	2.415		3.03361	2	612.336	1223.67	-0.997527	17.818
											AYLESFYK	4	19913432	N-Term(iTRAQ4plex); K8(iTRAQ4plex)	1.924	21.1	3.7041	2	654.856	1308.71	-2.14995	42.5882
											LLFEGAGSNPGDK	3	19913432	N-Term(iTRAQ4plex); K13(iTRAQ4plex)	1.965	4.5	4.87381	2	796.929	1592.85	-0.667616	29.6173
											LYPEGLAQLAR	2	19913432	N-Term(iTRAQ4plex)	2.781	5.5	3.48589	2	687.896	1374.78	-1.44533	46.6657
											LHLQSTDYGNFLANEASPLTVSVIDDR	7	19913432	N-Term(iTRAQ4plex)	2.168	24.6	9.44599	3	1040.53	3119.57	-0.720705	77.4213
											SIAELVPK	2	19913432	N-Term(iTRAQ4plex); K8(iTRAQ4plex)	1.889		3.48118	2	572.863	1144.72	0.0418242	28.761
											NIVWIAECIAQR	1	19913432	N-Term(iTRAQ4plex); C8(Methylthio)	1.657		2.78171	2	803.422	1605.84	0.376309	83.5159
											ADDYEQVK	2	19913432	N-Term(iTRAQ4plex); K8(iTRAQ4plex)	3.358	7.9	3.31258	2	628.323	1255.64	-1.03798	14.9769
											AFIITINSFGTELSK	3	19913432	N-Term(iTRAQ4plex); K15(iTRAQ4plex)	1.548	15.7	3.72223	3	643.702	1929.09	-0.409369	71.5609
											NVADYYPEYK	4	19913432	N-Term(iTRAQ4plex); K10(iTRAQ4plex)	2.473	8.6	4.11697	2	775.392	1549.78	-0.742329	29.1107
5032007	NP_005850.1	PURA	transcriptional activator protein Pur-alpha [Homo sapiens]	29.19	1	6	6	19	2.2686	20.8833
											LIDDYGVEEEPAELPEGTSLTVDNK	2	5032007	N-Term(iTRAQ4plex); K25(iTRAQ4plex)	2.269		4.83508	2	1511.25	3021.5	-0.460273	57.0816
											GPGLGSTQGQTIALPAQGLIEFR	7	5032007	N-Term(iTRAQ4plex)	2.401	5.2	7.78074	2	1228.17	2455.34	-0.429255	70.8869
											DYLGDFIEHYAQLGPSQPPDLAQAQDEPR	4	5032007	N-Term(iTRAQ4plex)	3.007		7.95132	3	1138.88	3414.63	-1.69335	79.1249
											KYYMDLK	1	5032007	K1(iTRAQ4plex); N-Term(iTRAQ4plex); K7(iTRAQ4plex)	1.874		3.73267	3	464.935	1392.79	-2.00282	24.0894
											FFFDVGSNK	4	5032007	N-Term(iTRAQ4plex); K9(iTRAQ4plex)	1.66		3.6908	2	674.859	1348.71	-2.14288	47.5843
											LIDDYGVEEEPAELPEGTSLTVDNKR	1	5032007	N-Term(iTRAQ4plex); K25(iTRAQ4plex)			3.75144	4	795.155	3177.6	-1.80509	54.7257
259155315	NP_001158889.1	SLC25A11	mitochondrial 2-oxoglutarate/malate carrier protein isoform 2 [Homo sapiens]	45.54	3	12	12	41	2.26813	13.2315
											AVVVNAAQLASYSQSK	5	259155315	N-Term(iTRAQ4plex); K16(iTRAQ4plex)	2.237	15.8	5.83814	2	962.543	1924.08	2.67453	39.0464
											AVIGMTAGATGAFVGTPAEVALIR	5	259155315	N-Term(iTRAQ4plex)	1.942		7.11404	2	1209.17	2417.34	0.241686	73.8843
											LTGADGTPPGFLLK	5	259155315	N-Term(iTRAQ4plex); K14(iTRAQ4plex)	2.767	0.6	5.61743	2	837.974	1674.94	-16.2408	47.7942
											EEGVLTLWR	2	259155315	N-Term(iTRAQ4plex)	2.428	7.7	3.46998	2	623.848	1246.69	-1.5045	47.9831
											NVFNALIR	3	259155315	N-Term(iTRAQ4plex)	2.105	6.9	3.39016	2	545.827	1090.65	-1.68888	35.667
											GFTPYYAR	1	259155315	N-Term(iTRAQ4plex)	2.417		3.10009	2	559.79	1118.57	-1.74918	21.6112
											LGIYTVLFER	6	259155315	N-Term(iTRAQ4plex)	2.553	0.8	4.16785	2	677.894	1354.78	-2.56904	69.2243
											MIDGKPEYK	2	259155315	N-Term(iTRAQ4plex); K5(iTRAQ4plex); K9(iTRAQ4plex)	2.069	9.5	3.71034	2	756.926	1512.84	-0.821201	17.8376
											NGLDVLFK	1	259155315	N-Term(iTRAQ4plex); K8(iTRAQ4plex)	2.15		3.35078	2	597.36	1193.71	-0.582458	40.9186
											YEGFFSLWK	4	259155315	N-Term(iTRAQ4plex); K9(iTRAQ4plex)	2.511		4.01851	2	732.89	1464.77	-2.03453	80.1267
											GIYTGLSAGLLR	2	259155315	N-Term(iTRAQ4plex)	1.925	13.4	3.87834	2	682.905	1364.8	0.225177	46.4862
											AVIGMTAGATGAFVGTPAEVALIR	2	259155315	N-Term(iTRAQ4plex); M5(Oxidation)	3.501		6.29739	2	1217.17	2433.33	-0.479467	65.4682
											TSFHALTSILK	3	259155315	N-Term(iTRAQ4plex); K11(iTRAQ4plex)	1.683	23.8	4.61476	2	753.441	1505.87	-12.0952	42.0248
5031809	NP_005536.1	ISLR	immunoglobulin superfamily containing leucine-rich repeat protein precursor [Homo sapiens]	3.04	1	1	1	1	2.26439
											ALPGTPVASSQPR	1	5031809	N-Term(iTRAQ4plex)	2.264		3.22025	2	712.903	1424.8	0.374188	20.3501
50345292	NP_001002033.1	HN1	hematological and neurological expressed 1 protein isoform 3 [Homo sapiens]	51.85	3	2	2	2	2.26309
											NSSEASSGDFLDLK	1	50345292	N-Term(iTRAQ4plex); K14(iTRAQ4plex)	2.263		5.37899	2	879.445	1757.88	1.90278	36.5665
											GEGDIHENVDTDLPGSLGQSEEKPVPAAPVPSPVAPAPVPSR	1	50345292	N-Term(iTRAQ4plex); K23(iTRAQ4plex)			5.51157	4	1126.08	4501.3	-1.71395	47.7357
281306830	NP_116269.3	IGSF21	immunoglobulin superfamily member 21 precursor [Homo sapiens]	17.77	1	6	6	9	2.26127	14.9581
											TPSSDGTVEVR	1	281306830	N-Term(iTRAQ4plex)	2.646		2.92633	2	646.334	1291.66	-0.390381	15.8365
											EDLVYQSTVR	1	281306830	N-Term(iTRAQ4plex)	1.884		2.99245	2	677.36	1353.71	-0.656342	23.8855
											CTAQNPLGSTDTHTR	3	281306830	C1(Methylthio); N-Term(iTRAQ4plex)	1.975		4.87494	2	896.415	1791.82	-0.722252	20.0829
											ISDNGPYECHVGIYDR	1	281306830	N-Term(iTRAQ4plex); C9(Methylthio)	1.333		6.15835	3	676.639	2027.9	-1.93395	40.811
											ILVHGFQNEVFPEPMFTWTR	1	281306830	N-Term(iTRAQ4plex); M15(Oxidation)	2.377		4.82397	3	870.109	2608.31	-1.1429	76.2047
											LIVFENPNIPR	2	281306830	N-Term(iTRAQ4plex)	2.254		3.66678	2	728.425	1455.84	-0.35776	48.0459
68160947	NP_003460.2	SCG2	secretogranin-2 precursor [Homo sapiens]	22.2	1	10	10	12	2.25958	32.1399
											VPGQGSSEDDLQEEEQIEQAIK	1	68160947	N-Term(iTRAQ4plex); K22(iTRAQ4plex)	1.554		3.59096	3	906.452	2717.34	1.81539	49.827
											IESQTQEEVR	1	68160947	N-Term(iTRAQ4plex)	2.041		3.28151	2	681.853	1362.7	-0.19133	17.0109
											EESSPDYNPYQGVSVPLQQK	1	68160947	N-Term(iTRAQ4plex); K20(iTRAQ4plex)	3.081		4.56783	3	851.762	2553.27	0.133643	44.7777
											QYWDEDLLMK	2	68160947	N-Term(iTRAQ4plex); K10(iTRAQ4plex)	1.745	9.2	4.42989	2	814.917	1628.83	2.46853	56.5213
											QMAYENLNDKDQELGEYLAR	1	68160947	N-Term(iTRAQ4plex); K10(iTRAQ4plex)	1.718		4.84975	3	896.775	2688.31	-2.7219	48.8764
											NLQIPPEDLIEMLK	2	68160947	N-Term(iTRAQ4plex); K14(iTRAQ4plex)	1.546		3.1537	3	647.701	1941.09	-4.88889	80.7122
											ENKPYALNSEK	1	68160947	N-Term(iTRAQ4plex); K3(iTRAQ4plex); K11(iTRAQ4plex)	3.233		3.51337	3	575.656	1724.95	-1.25088	13.4841
											TSYFPNPYNQEK	1	68160947	N-Term(iTRAQ4plex); K12(iTRAQ4plex)	2.203		3.41664	2	888.447	1775.89	1.87711	30.1441
											VLEYLNQEK	1	68160947	N-Term(iTRAQ4plex); K9(iTRAQ4plex)	2.287		3.5088	2	712.404	1423.8	-2.40966	34.4356
											ALEYIENLR	1	68160947	N-Term(iTRAQ4plex)	1.816		3.81802	2	632.853	1264.7	-1.91024	48.0357
5901896	NP_008817.1	ATP5E	ATP synthase subunit epsilon, mitochondrial [Homo sapiens]	31.37	1	2	2	3	2.25776	4.39505
											DALKTEFK	1	5901896	N-Term(iTRAQ4plex); K4(iTRAQ4plex); K8(iTRAQ4plex)	2.309		3.0718	2	692.413	1383.82	-1.64852	19.4528
											QAGLSYIR	2	5901896	N-Term(iTRAQ4plex)	2.232	5.6	3.00114	2	526.305	1051.6	0.858082	18.6887
72534658	NP_001026853.1	IFIT3	interferon-induced protein with tetratricopeptide repeats 3 [Homo sapiens]	10.82	1	4	4	5	2.2544	16.2596
											SEDTAVQHGLEGLSISK	1	72534658	N-Term(iTRAQ4plex); K17(iTRAQ4plex)	2.798		4.95375	3	687.033	2059.08	-3.70511	36.021
											QYAMDYSNK	1	72534658	N-Term(iTRAQ4plex); K9(iTRAQ4plex)	2.076		2.85411	2	704.342	1407.68	-4.16179	17.0475
											EAEGEQFVEEALEK	2	72534658	N-Term(iTRAQ4plex); K14(iTRAQ4plex)	2.142		4.98676	2	948.462	1895.92	-15.8694	55.4474
											VCNQIEFLNTEFK	1	72534658	N-Term(iTRAQ4plex); C2(Methylthio); K13(iTRAQ4plex)	2.002		4.10244	3	640.327	1918.97	0.733851	73.2987
4505361	NP_002482.1	NDUFB3	NADH dehydrogenase [ubiquinone] 1 beta subcomplex subunit 3 [Homo sapiens]	21.43	1	2	2	3	2.25346	51.6665
											SVSFSDVFFK	1	4505361	N-Term(iTRAQ4plex); K10(iTRAQ4plex)	3.541		4.29303	2	725.893	1450.78	-2.22026	60.0538
											IEGTPLETIQK	2	4505361	N-Term(iTRAQ4plex); K11(iTRAQ4plex)	1.61	29.5	4.17495	2	758.946	1516.88	1.02414	32.8486
47132595	NP_998776.1	SLC25A3	phosphate carrier protein, mitochondrial isoform b precursor [Homo sapiens]	31.02	2	12	12	29	2.25226	11.4516
											GIFNGFSVTLK	3	47132595	N-Term(iTRAQ4plex); K11(iTRAQ4plex)	2.237	9.6	4.93393	2	735.93	1470.85	-2.5964	62.0002
											GVAPLWMR	4	47132595	N-Term(iTRAQ4plex)	2.422	0.5	2.86312	2	537.307	1073.61	2.2438	35.9342
											TVEALYK	1	47132595	N-Term(iTRAQ4plex); K7(iTRAQ4plex)	2.459		2.84025	2	556.332	1111.66	-2.47474	18.7318
											LPRPPPPEMPESLK	2	47132595	N-Term(iTRAQ4plex); M9(Oxidation); K14(iTRAQ4plex)	3.078		4.78851	3	631.356	1892.05	-1.81084	26.2148
											VLYSNMLGEENTYLWR	1	47132595	N-Term(iTRAQ4plex); M6(Oxidation)	2.958		3.44661	2	1074.53	2148.05	-0.248691	54.861
											GWAPTFLGYSMQGLCK	1	47132595	N-Term(iTRAQ4plex); M11(Oxidation); C15(Methylthio); K16(iTRAQ4plex)	1.645		3.93664	3	703.669	2108.99	-13.6419	74.2463
											EKGSSASLVLK	1	47132595	N-Term(iTRAQ4plex); K2(iTRAQ4plex); K11(iTRAQ4plex)	2.343		4.39184	3	517.654	1550.95	-0.486582	14.5031
											GSSASLVLK	1	47132595	N-Term(iTRAQ4plex); K9(iTRAQ4plex)	2.392		3.69298	2	575.358	1149.71	-0.318367	19.909
											MYKEEGLK	1	47132595	N-Term(iTRAQ4plex); K3(iTRAQ4plex); K8(iTRAQ4plex)	2.093		3.02147	2	715.408	1429.81	-0.263834	14.4522
											IQTQPGYANTLR	2	47132595	N-Term(iTRAQ4plex)	2.16	6	3.91761	2	753.413	1505.82	-0.427134	23.387
											VLYSNMLGEENTYLWR	3	47132595	N-Term(iTRAQ4plex)	1.917		5.31348	2	1066.53	2132.06	-0.688917	68.4201
											FGFYEVFK	2	47132595	N-Term(iTRAQ4plex); K8(iTRAQ4plex)	2.012		3.49197	2	662.862	1324.72	-1.70713	62.1536
											LPRPPPPEMPESLKK	1	47132595	N-Term(iTRAQ4plex); K14(iTRAQ4plex); K15(iTRAQ4plex)	1.755		4.83548	3	716.756	2148.25	-2.46146	31.2981
											LPRPPPPEMPESLK	6	47132595	N-Term(iTRAQ4plex); K14(iTRAQ4plex)	2.137	18.1	4.98732	3	626.017	1876.04	-12.7029	31.6585
116642885	NP_001070867.1	PNKD	probable hydrolase PNKD isoform 3 precursor [Homo sapiens]	18.31	2	2	2	2	2.24991	21.786
											LSNTGEYESQR	1	116642885	N-Term(iTRAQ4plex)	1.903		3.13742	2	714.348	1427.69	0.218487	14.8832
											EEPEPLSPELEYIPR	1	116642885	N-Term(iTRAQ4plex)	2.597		4.10415	2	971.498	1941.99	-1.98105	53.3448
56786155	NP_758957.2	C1QC	complement C1q subcomponent subunit C precursor [Homo sapiens]	16.33	1	3	3	5	2.2499	38.4722
											QTHQPPAPNSLIR	2	56786155	N-Term(iTRAQ4plex)	1.638		3.09614	3	534.965	1602.88	-1.38979	16.1769
											FNAVLTNPQGDYDTSTGK	1	56786155	N-Term(iTRAQ4plex); K18(iTRAQ4plex)	2.577		4.59946	2	1108.56	2216.11	0.578887	37.2257
											FQSVFTVTR	2	56786155	N-Term(iTRAQ4plex)	2.934		3.3556	2	614.843	1228.68	-0.86375	35.0713
157819143	NP_001094842.1	IGLON5	igLON family member 5 precursor [Homo sapiens]	14.58	1	3	3	3	2.24927	23.4543
											VLVTVNYPPTITDVTSAR	1	157819143	N-Term(iTRAQ4plex)	2.857		4.49965	2	1045.58	2090.16	-0.715061	59.0338
											GQAGEYECVTHNGVNSAPDSR	1	157819143	N-Term(iTRAQ4plex); C8(Methylthio)	1.983		5.74657	3	794.351	2381.04	0.726994	25.6657
											SNILYAGNDR	1	157819143	N-Term(iTRAQ4plex)	1.908		3.25462	2	633.832	1266.66	0.0134905	17.541
4507879	NP_003365.1	VDAC1	voltage-dependent anion-selective channel protein 1 [Homo sapiens]	65.72	1	15	15	95	2.24887	14.2824
											VNNSSLIGLGYTQTLKPGIK	6	4507879	N-Term(iTRAQ4plex); K16(iTRAQ4plex); K20(iTRAQ4plex)	2.082	7.2	6.57329	3	845.823	2535.45	-12.9533	47.7419
											LTLSALLDGK	11	4507879	N-Term(iTRAQ4plex); K10(iTRAQ4plex)	2.295	8.4	4.5881	2	659.912	1318.82	-1.71183	63.7106
											EHINLGCDMDFDIAGPSIR	2	4507879	N-Term(iTRAQ4plex); C7(Methylthio); M9(Oxidation)	1.902		7.26486	3	770.354	2309.05	-0.876366	57.6212
											KLETAVNLAWTAGNSNTR	4	4507879	K1(iTRAQ4plex); N-Term(iTRAQ4plex)	1.636	45.3	6.49256	2	1117.6	2234.19	-11.7125	43.7563
											LTFDSSFSPNTGKK	2	4507879	N-Term(iTRAQ4plex); K13(iTRAQ4plex); K14(iTRAQ4plex)	2.233		5.26526	2	981.034	1961.06	-4.96352	31.7622
											LETAVNLAWTAGNSNTR	2	4507879	N-Term(iTRAQ4plex)	2.266		5.6587	2	981.512	1962.02	0.542917	49.3404
											TDEFQLHTNVNDGTEFGGSIYQK	23	4507879	N-Term(iTRAQ4plex); K23(iTRAQ4plex)	2.868	42.9	8.75227	3	963.467	2888.39	-2.56697	55.7459
											LTFDSSFSPNTGK	8	4507879	N-Term(iTRAQ4plex); K13(iTRAQ4plex)	2.161	3.9	5.24699	2	844.94	1688.87	-0.263428	38.0814
											VTQSNFAVGYK	3	4507879	N-Term(iTRAQ4plex); K11(iTRAQ4plex)	2.661	11.6	4.94346	2	751.416	1501.82	-0.218753	23.9517
											WTEYGLTFTEK	10	4507879	N-Term(iTRAQ4plex); K11(iTRAQ4plex)	2.215	6.7	4.84946	2	831.92	1662.83	-17.2729	51.8643
											SENGLEFTSSGSANTETTK	2	4507879	N-Term(iTRAQ4plex); K19(iTRAQ4plex)	2.224		6.65157	2	1124.52	2248.04	-18.8559	22.1567
											YQIDPDACFSAK	4	4507879	N-Term(iTRAQ4plex); C8(Methylthio); K12(iTRAQ4plex)	1.78	10.2	4.25205	2	846.406	1691.8	1.52514	55.2374
											TKSENGLEFTSSGSANTETTK	1	4507879	N-Term(iTRAQ4plex); K2(iTRAQ4plex); K21(iTRAQ4plex)	1.717		5.02712	3	874.439	2621.3	-9.36257	19.3496
											WNTDNTLGTEITVEDQLAR	13	4507879	N-Term(iTRAQ4plex)	2.598	12	6.25316	2	1160.58	2320.15	-1.7751	57.5784
											GYGFGLIK	4	4507879	N-Term(iTRAQ4plex); K8(iTRAQ4plex)	2.042	1	3.2844	2	571.843	1142.68	-2.26733	42.2792
53828920	NP_001005473.1	PLCXD3	PI-PLC X domain-containing protein 3 [Homo sapiens]	17.13	1	4	4	6	2.24756	17.9315
											ALPAMMQWVR	1	53828920	N-Term(iTRAQ4plex)	1.968		3.54273	2	673.862	1346.72	-1.825	54.6474
											LIQFLQASITER	1	53828920	N-Term(iTRAQ4plex)	2.098		4.30275	2	781.954	1562.9	-1.12228	75.6457
											VNEGLEEINAFLTDHHK	3	53828920	N-Term(iTRAQ4plex); K17(iTRAQ4plex)	2.846		7.7263	3	752.061	2254.17	-0.94717	72.7604
											DPDNELYFAHGLFSAK	1	53828920	N-Term(iTRAQ4plex); K16(iTRAQ4plex)	2.079		5.99196	3	704.692	2112.06	-0.793167	54.0413
188528618	NP_003033.3	SLC6A1	sodium- and chloride-dependent GABA transporter 1 [Homo sapiens]	14.86	1	5	5	6	2.24697	52.4734
											NMHQMTDGLDKPGQIR	2	188528618	N-Term(iTRAQ4plex); K11(iTRAQ4plex)	1.918		5.11773	3	710.364	2129.08	-2.5599	23.6335
											AADLPDRDTWK	1	188528618	N-Term(iTRAQ4plex); K11(iTRAQ4plex)	1.581		3.04909	2	788.422	1575.84	-0.171198	22.6634
											IQVMVQPSEDIVRPENGPEQPQAGSSTSK	1	188528618	N-Term(iTRAQ4plex); K29(iTRAQ4plex)	4.295		3.78693	3	1132.92	3396.73	0.872172	37.0627
											VADGQISTEVSEAPVANDKPK	1	188528618	N-Term(iTRAQ4plex); K19(iTRAQ4plex); K21(iTRAQ4plex)	2.082		8.04103	3	863.134	2587.39	-2.43135	27.8533
											EGILFYITPNFR	1	188528618	N-Term(iTRAQ4plex)	1.358		4.38037	2	807.444	1613.88	-0.112441	75.2546
189083732	NP_001121119.1	GABRA1	gamma-aminobutyric acid receptor subunit alpha-1 precursor [Homo sapiens]	9.21	3	4	4	4	2.24696	36.4387
											GYAWDGK	1	189083732	N-Term(iTRAQ4plex); K7(iTRAQ4plex)	1.764		3.07869	2	542.786	1084.57	-1.13602	21.4152
											LNNLMASK	1	189083732	N-Term(iTRAQ4plex); K8(iTRAQ4plex)	1.496		2.86584	2	589.842	1178.68	-2.48363	23.3168
											NNTYAPTATSYTPNLAR	1	189083732	N-Term(iTRAQ4plex)	2.388		4.95284	2	1000	1999	-2.20069	34.8532
											SVVVAEDGSR	1	189083732	N-Term(iTRAQ4plex)	3.34		2.94697	2	581.813	1162.62	0.18548	15.5301
5902090	NP_008862.1	SLC2A3	solute carrier family 2, facilitated glucose transporter member 3 [Homo sapiens]	7.66	2	3	3	7	2.24317	11.8248
											SVEMLILGR	1	5902090	N-Term(iTRAQ4plex)	2.283		3.02437	2	581.342	1161.68	-1.98281	50.8602
											QVTVLELFR	3	5902090	N-Term(iTRAQ4plex)	2.418	4	3.45343	2	624.875	1248.74	-1.03572	56.6397
											LWGTQDVSQDIQEMKDESAR	3	5902090	N-Term(iTRAQ4plex); K15(iTRAQ4plex)	1.96		5.43294	3	875.431	2624.28	-2.9862	62.7066
73760415	NP_001027392.1	STXBP1	syntaxin-binding protein 1 isoform b [Homo sapiens]	58.59	1	3	31	176	2.24289	14.5514
											IMHDVIKK	1	73760415;4507297	N-Term(iTRAQ4plex); K7(iTRAQ4plex); K8(iTRAQ4plex)			3.02503	3	472.624	1415.86	-13.9417	18.1613
											SVHSLISDFKDPPTAK	7	73760415;4507297	N-Term(iTRAQ4plex); K10(iTRAQ4plex); K16(iTRAQ4plex)			4.88434	2	1087.61	2174.21	-2.41562	40.4482
											EVLLDEDDDLWIALR	4	73760415;4507297	N-Term(iTRAQ4plex)			5.41421	2	980.012	1959.02	-1.2573	82.3138
											LIQHAQIPPEDSEIITNMAHLGVPIVTDSTLR	7	73760415;4507297	N-Term(iTRAQ4plex); M18(Oxidation)			5.15396	4	917.989	3668.93	-2.45632	63.8368
											WEVLIGSTHILTPQK	9	73760415	N-Term(iTRAQ4plex); K15(iTRAQ4plex)	2.065	5.4	6.0098	2	1005.58	2010.16	-0.623208	59.5402
											HIAEVSQEVTR	3	73760415;4507297	N-Term(iTRAQ4plex)			4.36147	3	471.592	1412.76	0.664989	14.1453
											ISEQTYQLSR	3	73760415;4507297	N-Term(iTRAQ4plex)			4.04951	2	684.865	1368.72	-0.667951	24.0336
											MTDIMTEGITIVEDINK	4	73760415;4507297	N-Term(iTRAQ4plex); K17(iTRAQ4plex)			5.54922	2	1106.08	2211.15	-1.19636	83.5517
											MTDIMTEGITIVEDINK	2	73760415;4507297	M1(Oxidation); N-Term(iTRAQ4plex); K17(iTRAQ4plex)			3.92301	3	743.052	2227.14	-0.609728	82.4711
											YSTHLHLAEDCMK	5	73760415;4507297	N-Term(iTRAQ4plex); C11(Methylthio); K13(iTRAQ4plex)			5.42779	2	941.45	1881.89	1.26112	35.2215
											DIMEDTIEDK	4	73760415;4507297	N-Term(iTRAQ4plex); K10(iTRAQ4plex)			4.7887	2	748.874	1496.74	0.651198	33.0849
											DIMEDTIEDK	1	73760415;4507297	N-Term(iTRAQ4plex); M3(Oxidation); K10(iTRAQ4plex)			3.07561	2	756.87	1512.73	-1.64289	19.0324
											YETSGIGEAR	1	73760415;4507297	N-Term(iTRAQ4plex)			3.79012	2	613.811	1226.61	0.949974	19.5227
											GEYKDNALLAQLIQDK	5	73760415;4507297	N-Term(iTRAQ4plex); K4(iTRAQ4plex); K16(iTRAQ4plex)			6.3326	2	1126.14	2251.27	-0.196264	62.3332
											ADDPTMGEGPDK	4	73760415;4507297	N-Term(iTRAQ4plex); M6(Oxidation); K12(iTRAQ4plex)			4.48377	3	512.908	1536.71	-0.319526	13.321
											EPLPSLEAVYLITPSEK	6	73760415;4507297	N-Term(iTRAQ4plex); K17(iTRAQ4plex)			6.38766	2	1087.61	2174.22	-0.295012	66.8106
											REPLPSLEAVYLITPSEK	12	73760415;4507297	N-Term(iTRAQ4plex); K18(iTRAQ4plex)			5.88088	3	777.444	2330.32	-1.03404	57.6104
											VEQDLAMGTDAEGEK	7	73760415;4507297	N-Term(iTRAQ4plex); K15(iTRAQ4plex)			5.12229	2	940.964	1880.92	2.86586	27.5929
											YSTHLHLAEDCMK	2	73760415;4507297	N-Term(iTRAQ4plex); C11(Methylthio); M12(Oxidation); K13(iTRAQ4plex)			4.01483	3	633.299	1897.88	-1.09419	29.3692
											DIMEDTIEDKLDTK	3	73760415;4507297	N-Term(iTRAQ4plex); M3(Oxidation); K10(iTRAQ4plex); K14(iTRAQ4plex)			4.34001	3	705.36	2114.07	-11.2674	33.9617
											AIVPILLDANVSTYDK	1	73760415;4507297	N-Term(iTRAQ4plex); K16(iTRAQ4plex)			4.68967	2	1010.58	2020.16	0.1717	62.5231
											LLDTLKK	1	73760415	N-Term(iTRAQ4plex); K6(iTRAQ4plex); K7(iTRAQ4plex)	2.12		2.83494	2	631.923	1262.84	-1.59766	22.5157
											CAYEVTQANGK	1	73760415;4507297	C1(Methylthio); N-Term(iTRAQ4plex); K11(iTRAQ4plex)			4.36826	2	759.37	1517.73	-0.890308	21.0243
											VEQDLAMGTDAEGEK	4	73760415;4507297	N-Term(iTRAQ4plex); M7(Oxidation); K15(iTRAQ4plex)			4.43475	3	632.974	1896.91	-2.11045	21.4512
											AAHVFFTDSCPDALFNELVK	5	73760415;4507297	N-Term(iTRAQ4plex); C10(Methylthio); K20(iTRAQ4plex)			5.93857	3	853.428	2558.27	1.21723	84.7235
											LAEQIATLCATLK	1	73760415;4507297	N-Term(iTRAQ4plex); C9(Methylthio); K13(iTRAQ4plex)			4.13759	2	854.971	1708.93	-13.6274	83.6918
											DLSQMLK	2	73760415;4507297	N-Term(iTRAQ4plex); K7(iTRAQ4plex)			3.15343	2	561.824	1122.64	-2.30419	30.9609
											ADDPTMGEGPDK	4	73760415;4507297	N-Term(iTRAQ4plex); K12(iTRAQ4plex)			4.46203	2	760.86	1520.71	-0.64768	14.3314
											LNKTDEEISS	1	73760415	N-Term(iTRAQ4plex); K3(iTRAQ4plex)	2.721		3.14291	2	712.379	1423.75	-1.47065	15.7914
											LIQHAQIPPEDSEIITNMAHLGVPIVTDSTLR	10	73760415;4507297	N-Term(iTRAQ4plex)			7.17774	3	1218.32	3652.95	-0.530429	82.9311
											MTDIMTEGITIVEDINKR	7	73760415;4507297	N-Term(iTRAQ4plex); M5(Oxidation); K17(iTRAQ4plex)			6.85275	3	795.085	2383.24	-2.20244	68.8078
											AQMKNPILER	1	73760415;4507297	N-Term(iTRAQ4plex); K4(iTRAQ4plex)			2.78092	2	744.434	1487.86	-0.282425	17.5451
											DNALLAQLIQDK	16	73760415;4507297	N-Term(iTRAQ4plex); K12(iTRAQ4plex)			5.21182	2	815.461	1629.92	-16.173	60.6274
											DIMEDTIEDKLDTK	7	73760415;4507297	N-Term(iTRAQ4plex); K10(iTRAQ4plex); K14(iTRAQ4plex)			5.71334	2	1049.54	2098.07	-13.1597	51.7994
											SVHSLISDFK	2	73760415;4507297	N-Term(iTRAQ4plex); K10(iTRAQ4plex)			4.41557	3	474.273	1420.8	0.0428598	37.3193
											VLVVDQLSMR	6	73760415;4507297	N-Term(iTRAQ4plex)			3.89361	2	652.379	1303.75	-0.745432	41.1203
											SSASFSTTAVSAR	6	73760415;4507297	N-Term(iTRAQ4plex)			4.69327	2	708.366	1415.72	-0.658192	20.5326
											MTDIMTEGITIVEDINKR	9	73760415;4507297	N-Term(iTRAQ4plex); K17(iTRAQ4plex)			6.84481	3	789.755	2367.25	-0.317427	84.7159
											SQLLILDR	2	73760415;4507297	N-Term(iTRAQ4plex)			3.2018	2	551.341	1101.67	-0.786536	30.7857
42476105	NP_963886.1	GPM6A	neuronal membrane glycoprotein M6-a isoform 3 [Homo sapiens]	20.97	2	6	6	22	2.24125	28.3345
											QFGIVTIGEEKK	2	42476105	N-Term(iTRAQ4plex); K11(iTRAQ4plex); K12(iTRAQ4plex)	1.838		4.47866	2	891.031	1781.05	0.503363	32.2056
											QFGIVTIGEEK	8	42476105	N-Term(iTRAQ4plex); K11(iTRAQ4plex)	2.559	12.4	4.17969	2	754.931	1508.85	-0.935347	36.7322
											DLYGDFK	2	42476105	N-Term(iTRAQ4plex); K7(iTRAQ4plex)	1.33	6.3	2.90418	2	573.307	1145.61	-1.09826	32.7453
											NTTLVEGANLCLDLR	3	42476105	N-Term(iTRAQ4plex); C11(Methylthio)	1.957		4.17576	2	911.468	1821.93	-2.17856	74.29
											KICTVSENFLR	4	42476105	K1(iTRAQ4plex); N-Term(iTRAQ4plex); C3(Methylthio)	2.232		5.61106	3	548.633	1643.88	-1.12743	45.0994
											EEQELHDIHSTR	3	42476105	N-Term(iTRAQ4plex)	3.31		5.13073	2	819.403	1637.8	-0.626759	11.8197
33469982	NP_001706.2	BLK	tyrosine-protein kinase Blk [Homo sapiens]	4.16	1	1	1	1	2.2375
											HFVVALYDYTAMNDRDLQMLK	1	33469982	N-Term(iTRAQ4plex); M12(Oxidation); K21(iTRAQ4plex)	2.238		3.28196	3	949.825	2847.46	6.42522	64.8442
51479156	NP_006467.4	ATP5L	ATP synthase subunit g, mitochondrial [Homo sapiens]	47.57	1	5	5	13	2.23596	26.0269
											VELVPPTPAEIPR	4	51479156	N-Term(iTRAQ4plex)	2.441	37.2	3.7171	2	781.456	1561.9	-1.676	46.1718
											LATFWYYAK	4	51479156	N-Term(iTRAQ4plex); K9(iTRAQ4plex)	2.027	20.2	3.7328	2	725.901	1450.79	-1.94797	62.8771
											TPALVNAAVTYSKPR	2	51479156	N-Term(iTRAQ4plex); K13(iTRAQ4plex)	2.373		6.50274	3	626.033	1876.08	-2.47019	33.5467
											IVNSAQTGSFK	1	51479156	N-Term(iTRAQ4plex); K11(iTRAQ4plex)	3.458		4.57757	2	720.408	1439.81	-0.556887	19.7603
											KIVNSAQTGSFK	2	51479156	K1(iTRAQ4plex); N-Term(iTRAQ4plex); K12(iTRAQ4plex)	1.392		5.07375	3	571.34	1712.01	-0.803788	14.5815
18426911	NP_542970.1	SIRPA	tyrosine-protein phosphatase non-receptor type substrate 1 precursor [Homo sapiens]	42.66	10	16	16	58	2.23347	32.4084
											NNMDFSIR	1	18426911	N-Term(iTRAQ4plex)	2.467		3.01612	2	570.784	1140.56	0.990586	23.8985
											QPAPKPEPSFSEYASVQVPR	5	18426911	N-Term(iTRAQ4plex); K5(iTRAQ4plex)	0.969		5.43018	3	834.778	2502.32	-1.91174	39.5136
											ATPQHTVSFTCESHGFSPR	4	18426911	N-Term(iTRAQ4plex); C11(Methylthio)	2.179		7.04793	3	760.352	2279.04	-1.12963	33.4106
											IGNITPADAGTYYCVK	1	18426911	N-Term(iTRAQ4plex); C14(Methylthio); K16(iTRAQ4plex)	2.085		3.20685	2	1010.49	2019.98	-15.8854	52.4291
											SGAGTELSVR	1	18426911	N-Term(iTRAQ4plex)	2.12		3.85227	2	560.808	1120.61	0.692371	17.5262
											GTANLSETIR	1	18426911	N-Term(iTRAQ4plex)	2.398		4.0212	2	603.333	1205.66	-0.795193	20.8092
											GSPDDVEFK	1	18426911	N-Term(iTRAQ4plex); K9(iTRAQ4plex)	3.892		3.80888	2	641.33	1281.65	-3.24265	17.5692
											CTATSLIPVGPIQWFR	1	18426911	C1(Methylthio); N-Term(iTRAQ4plex)	3.043		3.04994	2	990.021	1979.03	-0.915498	83.4182
											NGNELSDFQTNVDPVGESVSYSIHSTAK	1	18426911	N-Term(iTRAQ4plex); K28(iTRAQ4plex)			6.40458	4	821.654	3283.59	-0.728715	55.6206
											SVLVAAGETATLR	6	18426911	N-Term(iTRAQ4plex)	2.603		3.96552	2	716.418	1431.83	-0.540408	33.6144
											KGSPDDVEFK	2	18426911	K1(iTRAQ4plex); N-Term(iTRAQ4plex); K10(iTRAQ4plex)	2.267		4.41195	3	518.622	1553.85	-1.59084	15.5299
											AKPSAPVVSGPAAR	2	18426911	N-Term(iTRAQ4plex); K2(iTRAQ4plex)	4.073		4.23794	3	532.654	1595.95	0.35763	13.8112
											VPPTLEVTQQPVR	23	18426911	N-Term(iTRAQ4plex)	2.229	0	4.54894	3	536.646	1607.92	-1.01436	34.0194
											LTCQVEHDGQPAVSK	4	18426911	N-Term(iTRAQ4plex); C3(Methylthio); K15(iTRAQ4plex)	2.039	10.9	6.12131	2	973.488	1945.97	-1.86399	27.3499
											EDVHSQVICEVAHVTLQGDPLR	4	18426911	N-Term(iTRAQ4plex); C9(Methylthio)	1.987		6.54556	3	879.097	2635.28	-11.8744	68.3061
											RNNMDFSIR	1	18426911	N-Term(iTRAQ4plex)	1.239		4.36216	3	432.891	1296.66	-1.33961	20.5787
73747917	NP_061313.2	TAP2	antigen peptide transporter 2 isoform 2 [Homo sapiens]	1.38	2	1	1	1	2.23305
											EQLFSSLLR	1	73747917	N-Term(iTRAQ4plex)	2.233		2.73168	2	618.857	1236.71	-0.837834	50.1949
30795227	NP_543010.3	DTD1	D-tyrosyl-tRNA(Tyr) deacylase 1 [Homo sapiens]	7.66	1	1	1	2	2.23196	5.97865
											SASSGAEGDVSSEREP	2	30795227	N-Term(iTRAQ4plex)	2.232	6	6.22738	2	854.891	1708.77	0.312254	15.0925
222831660	NP_940877.2	FAM171A2	protein FAM171A2 precursor [Homo sapiens]	9.2	1	4	4	7	2.23073	22.8107
											APPAAPPPPPAPPR	2	222831660	N-Term(iTRAQ4plex)	1.722		3.08412	2	738.926	1476.84	0.230127	22.3606
											LALSEDTEPSSSESR	1	222831660	N-Term(iTRAQ4plex)	2.04		5.2168	2	876.421	1751.84	-3.57314	22.9988
											TLLAAGTTDSEGVATLPLSYR	1	222831660	N-Term(iTRAQ4plex)	2.428		3.05946	3	760.744	2280.22	-1.45078	63.5553
											LGGEAGAAGVGDEPAPPEGTAPGPAR	3	222831660	N-Term(iTRAQ4plex)	3.119	7.9	5.77273	2	1223.11	2445.21	-1.04352	33.7199
119466532	NP_001073291.1	LAMA2	laminin subunit alpha-2 isoform b precursor [Homo sapiens]	0.71	2	1	1	1	2.22477
											VAPQQDDLDSPQQISISNAEAR	1	119466532	N-Term(iTRAQ4plex)	2.225		5.39692	3	842.755	2526.25	-1.57046	39.08
16418379	NP_443106.1	STX1B	syntaxin-1B [Homo sapiens]	56.94	1	17	17	66	2.22455	28.3431
											AIEQSIEQEEGLNR	5	16418379	N-Term(iTRAQ4plex)	2.861	18	5.35387	2	880.451	1759.89	-0.00545026	32.2691
											DHFMDEFFEQVEEIR	4	16418379	N-Term(iTRAQ4plex); M4(Oxidation)	2.696		5.67751	3	710.988	2130.95	-3.52888	61.8198
											DSDDEEEVVHVDR	4	16418379	N-Term(iTRAQ4plex)	2.989		5.71933	2	844.379	1687.75	-1.57288	17.9127
											FVEVMTEYNATQSK	4	16418379	N-Term(iTRAQ4plex); K14(iTRAQ4plex)	1.863		4.63844	3	645.663	1934.97	-1.2143	41.2445
											KQHSAILAAPNPDEK	2	16418379	K1(iTRAQ4plex); N-Term(iTRAQ4plex); K15(iTRAQ4plex)	1.496	3.5	5.26125	3	684.382	2051.13	-14.564	17.4544
											QELEDLTADIK	1	16418379	N-Term(iTRAQ4plex); K11(iTRAQ4plex)	1.159		3.52874	2	781.929	1562.85	-0.557759	44.1391
											TTTNEELEDMLESGK	8	16418379	N-Term(iTRAQ4plex); K15(iTRAQ4plex)	2.943	36.2	6.71217	2	992.986	1984.97	1.37946	48.5537
											KFVEVMTEYNATQSK	5	16418379	K1(iTRAQ4plex); N-Term(iTRAQ4plex); K15(iTRAQ4plex)	2.208		6.59719	2	1104.09	2207.17	-1.28489	37.217
											LAIFTDDIK	7	16418379	N-Term(iTRAQ4plex); K9(iTRAQ4plex)	2.426	7.7	3.74341	2	662.393	1323.78	1.86347	50.65
											LSEDVEQVKK	1	16418379	N-Term(iTRAQ4plex); K9(iTRAQ4plex); K10(iTRAQ4plex)	2.593		4.94464	2	803.972	1606.94	-0.513476	17.9449
											TTTNEELEDMLESGK	2	16418379	N-Term(iTRAQ4plex); M10(Oxidation); K15(iTRAQ4plex)	5.515	23.2	4.39925	2	1000.97	2000.93	-16.0395	31.2011
											ELHDMFVDMAMLVESQGEMIDR	3	16418379	N-Term(iTRAQ4plex); M9(Oxidation)	0.978		4.44179	3	919.422	2756.25	-0.132473	80.1411
											LSEDVEQVK	1	16418379	N-Term(iTRAQ4plex); K9(iTRAQ4plex)	2.578		3.88902	2	667.874	1334.74	-0.243737	21.5258
											DHFMDEFFEQVEEIR	1	16418379	N-Term(iTRAQ4plex)	1.629		3.51876	3	705.657	2114.96	-1.68876	83.3695
											TKQELEDLTADIK	4	16418379	N-Term(iTRAQ4plex); K2(iTRAQ4plex); K13(iTRAQ4plex)	2.806		5.19584	3	646.036	1936.09	-1.19416	44.9182
											QHSAILAAPNPDEK	4	16418379	N-Term(iTRAQ4plex); K14(iTRAQ4plex)	3.145		6.18861	2	889.984	1778.96	-2.23095	16.0325
											QELEDLTADIKK	2	16418379	N-Term(iTRAQ4plex); K11(iTRAQ4plex); K12(iTRAQ4plex)	2.899		4.29409	2	918.026	1835.04	-2.34391	38.3251
											KFVEVMTEYNATQSK	1	16418379	K1(iTRAQ4plex); N-Term(iTRAQ4plex); M6(Oxidation); K15(iTRAQ4plex)	2.011		5.34047	3	741.727	2223.17	-0.669123	25.8125
											QALNEIETR	1	16418379	N-Term(iTRAQ4plex)	1.614		3.44598	2	609.334	1217.66	0.0146428	17.1461
											IEYNVEHSVDYVER	6	16418379	N-Term(iTRAQ4plex)	2.251	30.1	5.54621	2	948.465	1895.92	-1.68964	36.9353
62945417	NP_004934.1	DMWD	dystrophia myotonica WD repeat-containing protein [Homo sapiens]	3.71	1	1	1	1	2.22423
											LGEPDSAGAGEPPATPAGLGSGGDR	1	62945417	N-Term(iTRAQ4plex)	2.224		3.986	3	794.053	2380.14	-2.68367	33.9403
4502719	NP_001248.1	CDH13	cadherin-13 isoform 1 preproprotein [Homo sapiens]	10.66	6	5	5	11	2.22059	27.0137
											SIVVSPILIPENQR	2	4502719	N-Term(iTRAQ4plex)	1.855		4.31281	2	855.006	1709.01	-1.42516	49.4616
											INENTGSVSVTR	2	4502719	N-Term(iTRAQ4plex)	2.13	2.7	4.31365	2	710.879	1420.75	-0.354939	20.225
											TLEGPVPLEVIVIDQNDNRPIFR	5	4502719	N-Term(iTRAQ4plex)	2.653	16.1	4.60721	3	926.849	2778.53	2.22601	80.2002
											DLHPNTDPFK	1	4502719	N-Term(iTRAQ4plex); K10(iTRAQ4plex)	1.175		3.32553	3	491.264	1471.78	-0.125986	20.5517
											MTAFDADDPATDNALLR	1	4502719	N-Term(iTRAQ4plex)	3.594		3.90762	2	990.974	1980.94	-2.00433	51.695
10835015	NP_001461.1	GABBR1	gamma-aminobutyric acid type B receptor subunit 1 isoform a precursor [Homo sapiens]	8.74	3	6	6	7	2.21956	35.9005
											MAWTLIEQLQGGSYK	2	10835015	N-Term(iTRAQ4plex); K15(iTRAQ4plex)	1.699		4.53925	3	671.698	2013.08	3.78703	82.6535
											VFLTGGDLPALDGAR	1	10835015	N-Term(iTRAQ4plex)	2.141		4.41603	2	823.454	1645.9	-1.67577	57.4351
											DILPDYELK	1	10835015	N-Term(iTRAQ4plex); K9(iTRAQ4plex)	2.033		2.88852	2	697.383	1393.76	-15.9053	41.2183
											IATIQQTTEVFTSTLDDLEER	1	10835015	N-Term(iTRAQ4plex)	3.812		4.48752	3	852.103	2554.29	-2.28729	83.4623
											YLYELLYNDPIK	1	10835015	N-Term(iTRAQ4plex); K12(iTRAQ4plex)	1.831		4.31162	2	916.507	1832.01	-1.04256	77.5427
											CDPDFHLVGSSR	1	10835015	C1(Methylthio); N-Term(iTRAQ4plex)	1.801		3.6611	3	508.234	1522.69	-1.69026	35.5388
4502861	NP_001275.1	AP3S1	AP-3 complex subunit sigma-1 [Homo sapiens]	7.77	1	1	1	3	2.21845	15.1996
											FYQPYSEDTQQQIIR	3	4502861	N-Term(iTRAQ4plex)	2.218	15.2	5.23193	3	687.344	2060.02	-1.52675	42.6302
47458041	NP_998816.1	SLC25A24	calcium-binding mitochondrial carrier protein SCaMC-1 isoform 2 [Homo sapiens]	13.97	2	4	4	4	2.21358	17.2311
											QLLAGGIAGAVSR	1	47458041	N-Term(iTRAQ4plex)	1.858		3.39206	2	678.908	1356.81	-0.00243425	32.8146
											MNIFGGFR	1	47458041	N-Term(iTRAQ4plex)	1.956		2.94599	2	543.287	1085.57	-1.36725	49.0616
											MQAQAMLEGSPQLNMVGLFR	1	47458041	N-Term(iTRAQ4plex)	2.353		4.32482	3	789.068	2365.19	-2.20488	77.079
											HSTGIDIGDSLTIPDEFTEDEKK	1	47458041	N-Term(iTRAQ4plex); K22(iTRAQ4plex); K23(iTRAQ4plex)	2.687		6.22165	3	993.843	2979.52	-0.315991	58.9263
51242945	NP_003153.2	STRN	striatin [Homo sapiens]	2.82	1	1	1	1	2.21251
											GLGPLAEAAAAGDGAAAAGAAR	1	51242945	N-Term(iTRAQ4plex)	2.213		5.13547	3	651.68	1953.03	-0.604296	46.7716
261399911	NP_001159749.1	ARHGAP25	rho GTPase-activating protein 25 isoform d [Homo sapiens]	1.98	4	1	1	1	2.20948
											NSGEEEIDSLQR	1	261399911	N-Term(iTRAQ4plex)	2.209		2.65168	2	760.868	1520.73	-0.930155	23.4977
4506805	NP_001028.1	SCN1B	sodium channel subunit beta-1 isoform a precursor [Homo sapiens]	7.8	2	1	1	2	2.20915
											YENEVLQLEEDERFEGR	2	4506805	N-Term(iTRAQ4plex)	2.209		4.19232	2	1150.05	2299.09	-0.522005	53.2002
156602653	NP_061979.3	2003-09-01	neuronal-specific septin-3 isoform B [Homo sapiens]	44	2	12	12	28	2.204	20.318
											VVNIIPVIAK	2	156602653	N-Term(iTRAQ4plex); K10(iTRAQ4plex)	2.171	25.1	3.42632	2	677.457	1353.91	-0.686681	47.3869
											EVTHNIHYETYR	5	156602653	N-Term(iTRAQ4plex)	1.768		5.04186	2	853.423	1705.84	-1.49458	14.2137
											LNDNGGLPPVSVDTEESHDSNP	1	156602653	N-Term(iTRAQ4plex)	2.557		4.44398	3	813.045	2437.12	-1.48742	38.3587
											YINEQYEK	2	156602653	N-Term(iTRAQ4plex); K8(iTRAQ4plex)	3.099		3.2723	2	687.859	1374.71	-2.71942	18.7434
											LTVIDTPGFGDQINNENCWEPIEK	2	156602653	N-Term(iTRAQ4plex); C18(Methylthio); K24(iTRAQ4plex)	2.555		4.10551	3	1022.83	3066.48	-0.311008	74.8037
											QESMPFAVVGSDK	1	156602653	N-Term(iTRAQ4plex); K13(iTRAQ4plex)	2.791		4.6868	2	841.938	1682.87	1.52995	35.4226
											EFDEDLEDKTENDK	1	156602653	N-Term(iTRAQ4plex); K9(iTRAQ4plex); K14(iTRAQ4plex)	1.617		3.26197	3	720.349	2159.03	-1.64838	28.1495
											QESMPFAVVGSDKEYQVNGK	1	156602653	N-Term(iTRAQ4plex); K13(iTRAQ4plex); K20(iTRAQ4plex)	1.672		3.76515	3	882.453	2645.34	-6.03387	39.809
											STLVNTLFK	3	156602653	N-Term(iTRAQ4plex); K9(iTRAQ4plex)	2.021	8.9	4.26816	2	655.899	1310.79	-0.430064	40.108
											FLKEEVNIAR	2	156602653	N-Term(iTRAQ4plex); K3(iTRAQ4plex)	1.857	14.7	3.50696	2	753.947	1506.89	-1.33337	29.6657
											AIGHVIEEGGVK	5	156602653	N-Term(iTRAQ4plex); K12(iTRAQ4plex)	2.348	10.2	5.33053	2	748.937	1496.87	-0.296801	18.9865
											ELEVNGIEFYPQK	3	156602653	N-Term(iTRAQ4plex); K13(iTRAQ4plex)	2.419	37.9	3.98933	2	927.483	1853.96	-15.8521	50.8014
19924099	NP_008881.2	SYN1	synapsin-1 isoform Ia [Homo sapiens]	53.19	2	24	25	129	2.20158	17.7592
											DHIIEVVGSSMPLIGDHQDEDK	1	19924099	N-Term(iTRAQ4plex); M11(Oxidation); K22(iTRAQ4plex)	10.589		6.26364	3	913.455	2738.35	-1.11222	36.9165
											QGPPLQQRPPPQGQQHLSGLGPPAGSPLPQR	1	19924099	N-Term(iTRAQ4plex)	2.113		5.31056	4	841.956	3364.8	-2.00798	30.5316
											SLKPDFVLIR	5	19924099	N-Term(iTRAQ4plex); K3(iTRAQ4plex)	2.441	10.1	3.70644	2	738.454	1475.9	-12.6453	39.9403
											LGTEEFPLIDQTFYPNHK	14	19924099	N-Term(iTRAQ4plex); K18(iTRAQ4plex)	2.844	0.4	7.5959	3	813.092	2437.26	-1.09857	64.4233
											ASGAPPGGQQR	2	19924099	N-Term(iTRAQ4plex)	1.773		3.01336	2	585.312	1169.62	1.16787	77.2912
											TNTGSAMLEQIAMSDR	2	19924103;19924099	N-Term(iTRAQ4plex); M7(Oxidation); M13(Oxidation)			4.3581	3	634.3	1900.88	-0.985228	27.7644
											VDNQHDFQDIASVVALTK	4	19924099	N-Term(iTRAQ4plex); K18(iTRAQ4plex)	2.323		6.88031	2	1144.61	2288.21	-2.92769	57.3231
											DHIIEVVGSSMPLIGDHQDEDK	10	19924099	N-Term(iTRAQ4plex); K22(iTRAQ4plex)	2.334		8.94674	3	908.124	2722.36	-0.475584	57.4122
											VLLVIDEPHTDWAK	4	19924099	N-Term(iTRAQ4plex); K14(iTRAQ4plex)	1.971		5.73973	3	642.029	1924.07	-2.28713	48.1713
											EMLSSTTYPVVVK	1	19924099	N-Term(iTRAQ4plex); M2(Oxidation); K13(iTRAQ4plex)	3.703		4.55734	2	879.483	1757.96	-0.71026	28.3584
											QGPPQKPPGPAGPTR	3	19924099	N-Term(iTRAQ4plex); K6(iTRAQ4plex)	2.591	10.7	4.32869	3	591.672	1773	0.323613	12.3109
											TSVSGNWK	2	19924099	N-Term(iTRAQ4plex); K8(iTRAQ4plex)	2.923		3.3486	2	583.824	1166.64	-0.856471	15.7455
											GSHGQTPSPGALPLGR	5	19924099	N-Term(iTRAQ4plex)	1.967	6.1	7.40919	3	559.303	1675.89	-3.06636	17.4005
											SQSLTNAFNLPEPAPPRPSLSQDEVK	1	19924099	N-Term(iTRAQ4plex); K26(iTRAQ4plex)			3.65639	4	778.415	3110.64	0.0662067	53.4153
											QAGPPQATR	2	19924099	N-Term(iTRAQ4plex)	2.023		2.8389	2	535.296	1069.58	-2.0829	78.8592
											IHGEIDIK	1	19924099	N-Term(iTRAQ4plex); K8(iTRAQ4plex)	2.441		3.1872	3	404.911	1212.72	-0.719855	16.7368
											VKVDNQHDFQDIASVVALTK	5	19924099	N-Term(iTRAQ4plex); K2(iTRAQ4plex); K20(iTRAQ4plex)	1.666		6.97244	3	887.164	2659.48	-0.00369962	60.6813
											TYATAEPFIDAK	7	19924099	N-Term(iTRAQ4plex); K12(iTRAQ4plex)	2.23	3	5.15386	2	807.933	1614.86	-1.76671	30.9353
											KIHGEIDIK	3	19924099	K1(iTRAQ4plex); N-Term(iTRAQ4plex); K9(iTRAQ4plex)	2.399		3.74409	2	742.95	1484.89	-15.9801	16.9302
											QTTAAAAATFSEQVGGGSGGAGR	7	19924099	N-Term(iTRAQ4plex)	1.504	14.6	6.83394	2	1098.54	2196.07	-0.68744	33.9008
											QTSQQPAGPPAQQRPPPQGGPPQPGPGPQR	4	19924099	N-Term(iTRAQ4plex)	1.756	11.2	6.1853	4	796.414	3182.63	0.125989	15.06
											LPSPTSAPQQPASQAAPPTQGQGR	15	19924099	N-Term(iTRAQ4plex)	2.002	10.1	5.74527	3	839.436	2516.29	-1.34434	27.4801
											EMLSSTTYPVVVK	5	19924099	N-Term(iTRAQ4plex); K13(iTRAQ4plex)	2.518	11.2	5.09822	2	871.485	1741.96	-1.67377	34.0146
											KLGTEEFPLIDQTFYPNHK	5	19924099	K1(iTRAQ4plex); N-Term(iTRAQ4plex); K19(iTRAQ4plex)	2.364		8.08478	3	903.825	2709.46	-0.0913881	60.5399
											QLIVELVVNK	4	19924099	N-Term(iTRAQ4plex); K10(iTRAQ4plex)	2.501	16	4.4121	2	721.964	1442.92	0.837214	55.8099
											QASQAGPVPR	2	19924099	N-Term(iTRAQ4plex)	2.071		2.92035	2	577.825	1154.64	1.84566	81.8565
											TNTGSAMLEQIAMSDR	6	19924103;19924099	N-Term(iTRAQ4plex); M13(Oxidation)			5.0412	3	628.968	1884.89	-0.45323	41.2213
											TNTGSAMLEQIAMSDR	7	19924103;19924099	N-Term(iTRAQ4plex)			6.68466	2	934.952	1868.9	-0.0355648	45.1598
											VEQAEFSDLNLVAHANGGFSVDMEVLR	1	19924099	N-Term(iTRAQ4plex); M23(Oxidation)	3.169		8.91869	3	1036.52	3107.53	2.54588	73.0852
7706567	NP_057625.1	GNG13	guanine nucleotide-binding protein G(I)/G(S)/G(O) subunit gamma-13 precursor [Homo sapiens]	25.37	1	2	2	2	2.19855	6.85925
											DPFLNPDLMK	1	7706567	N-Term(iTRAQ4plex); K10(iTRAQ4plex)	2.305		3.77029	2	739.402	1477.8	0.788775	49.1346
											NNPWVEK	1	7706567	N-Term(iTRAQ4plex); K7(iTRAQ4plex)	2.092		2.93467	2	587.826	1174.64	-1.23486	20.1084
22035577	NP_665798.1	2006-09-01	septin-6 isoform A [Homo sapiens]	33.02	3	4	11	34	2.19696	5.8479
											STLMDTLFNTK	7	8922712;22035577	N-Term(iTRAQ4plex); K11(iTRAQ4plex)			5.06254	2	779.921	1558.84	-2.52674	60.8123
											SLDLVTMK	3	8922712;149363661;22035577	N-Term(iTRAQ4plex); K8(iTRAQ4plex)			3.35833	2	597.854	1194.7	-0.244679	31.0733
											TVPLAGHVGFDSLPDQLVNK	4	22035577	N-Term(iTRAQ4plex); K20(iTRAQ4plex)	2.203	5.2	7.5249	3	799.11	2395.32	-2.33358	57.964
											TAAELLQSQGSQAGGSQTLK	1	22035577	N-Term(iTRAQ4plex); K20(iTRAQ4plex)	2.326		5.58959	2	1132.11	2263.21	-0.47786	28.8573
											FEGEPATHTQPGVQLQSNTYDLQESNVR	1	22035577	N-Term(iTRAQ4plex)			7.49811	3	1097.2	3289.58	-2.36295	35.8707
											VNMEDLR	2	8922712;149363661;22035577	N-Term(iTRAQ4plex)			2.86925	2	510.767	1020.53	1.17804	21.3493
											NEFLGELQK	1	8922712;22035577	N-Term(iTRAQ4plex); K9(iTRAQ4plex)			3.74581	2	683.384	1365.76	-0.560452	33.2161
											CKLEEMGFK	2	8922712;22035577	C1(Methylthio); N-Term(iTRAQ4plex); K2(iTRAQ4plex); K9(iTRAQ4plex)			4.29999	2	781.908	1562.81	-1.13762	38.4083
											RNEFLGELQK	4	8922712;22035577	N-Term(iTRAQ4plex); K10(iTRAQ4plex)			5.23168	3	507.959	1521.86	0.220123	29.9304
											DTDPDSKPFSLQETYEAK	8	8922712;22035577	N-Term(iTRAQ4plex); K7(iTRAQ4plex); K18(iTRAQ4plex)			5.87019	3	835.089	2503.25	-1.99393	34.2554
											SLDDEVNAFK	1	22035577	N-Term(iTRAQ4plex); K10(iTRAQ4plex)	2.056		4.35667	2	713.376	1425.74	-1.48484	36.8287
4758280	NP_004429.1	EPHA4	ephrin type-A receptor 4 precursor [Homo sapiens]	9.63	1	6	6	7	2.18858	26.3223
											VYPANEVTLLDSR	1	4758280	N-Term(iTRAQ4plex)	2.078		4.16427	2	810.939	1620.87	-0.68941	41.6349
											TYVDPFTYEDPNQAVR	2	4758280	N-Term(iTRAQ4plex)	3.123		4.91805	2	1030	2058.99	-1.4895	48.525
											FGQIVNMLDK	1	4758280	N-Term(iTRAQ4plex); K10(iTRAQ4plex)	2.088		3.22981	2	726.911	1452.82	2.0704	60.2844
											NLAQFPDTITGADTSSLVEVR	1	4758280	N-Term(iTRAQ4plex)	1.006		4.28708	3	793.415	2378.23	-0.254321	64.7211
											GLNPLTSYVFHVR	1	4758280	N-Term(iTRAQ4plex)	1.536		4.42578	3	549.642	1646.91	-1.77098	52.7941
											TAAGYGDFSEPLEVTTNTVPSR	1	4758280	N-Term(iTRAQ4plex)	4.461		3.78921	3	819.405	2456.2	-2.10502	53.3902
55770878	NP_002513.2	NPTX1	neuronal pentraxin-1 precursor [Homo sapiens]	17.82	1	6	6	12	2.18855	33.6273
											KLTPGEVYNLATCSTK	1	55770878	K1(iTRAQ4plex); N-Term(iTRAQ4plex); C13(Methylthio); K16(iTRAQ4plex)	1.541		5.47395	3	735.065	2203.18	-0.94596	51.7781
											LENLEQYSR	1	55770878	N-Term(iTRAQ4plex)	2.395		2.9646	2	648.329	1295.65	-15.3834	28.9051
											IETALTSLHQR	2	55770878	N-Term(iTRAQ4plex)	1.294		3.91567	3	471.599	1412.78	-10.5697	25.1754
											FQLTFPLR	3	55770878	N-Term(iTRAQ4plex)	3.262	8.8	2.80928	2	583.345	1165.68	-1.71857	52.8846
											CESQSTLDPGAGEAR	1	55770878	C1(Methylthio); N-Term(iTRAQ4plex)	2.221		4.98617	2	855.881	1710.75	-0.346936	21.4924
											TPAAETLSQLGQTLQSLK	4	55770878	N-Term(iTRAQ4plex); K18(iTRAQ4plex)	2.248		6.19922	2	1087.62	2174.22	-1.25308	81.3582
47419914	NP_004175.2	WARS	tryptophan--tRNA ligase, cytoplasmic isoform a [Homo sapiens]	39.28	2	13	13	26	2.18772	22.0346
											DLTLDQAYSYAVENAK	2	47419914	N-Term(iTRAQ4plex); K16(iTRAQ4plex)	1.66		5.88166	2	1045.04	2089.06	-2.37461	56.8738
											DYTSGAMLTGELK	1	47419914	N-Term(iTRAQ4plex); K13(iTRAQ4plex)	2.443		5.31238	2	837.424	1673.84	-15.3908	38.7385
											GIFGFTDSDCIGK	3	47419914	N-Term(iTRAQ4plex); C10(Methylthio); K13(iTRAQ4plex)	1.488	13.5	5.25364	2	847.413	1693.82	1.28055	66.2622
											MSASDPNSSIFLTDTAK	3	47419914	N-Term(iTRAQ4plex); K17(iTRAQ4plex)	2.327	12.7	5.01759	2	1037.02	2073.04	-1.30026	37.8117
											AGNASKDEIDSAVK	2	47419914	N-Term(iTRAQ4plex); K6(iTRAQ4plex); K14(iTRAQ4plex)	2.211		4.2663	2	919.005	1837	-0.424374	14.8585
											DMNQVLDAYENK	3	47419914	N-Term(iTRAQ4plex); K12(iTRAQ4plex)	2.441	20.7	5.07392	2	864.431	1727.85	1.51757	44.4719
											GPSSEAMHVGHLIPFIFTK	1	47419914	N-Term(iTRAQ4plex); K19(iTRAQ4plex)	2.824		5.93935	3	786.095	2356.27	-0.513442	67.896
											KPFYLYTGR	1	47419914	K1(iTRAQ4plex); N-Term(iTRAQ4plex)	2.202		3.55095	3	478.277	1432.82	-1.13713	28.4489
											DIIACGFDINK	2	47419914	N-Term(iTRAQ4plex); C5(Methylthio); K11(iTRAQ4plex)	1.667	0.8	4.21986	2	771.9	1542.79	1.94192	64.7901
											IGYPKPALLHSTFFPALQGAQTK	1	47419914	N-Term(iTRAQ4plex); K5(iTRAQ4plex); K23(iTRAQ4plex)	0.596		4.50276	4	730.17	2917.66	-2.78799	63.5667
											ALIEVLQPLIAEHQAR	5	47419914	N-Term(iTRAQ4plex)	2.596		6.09763	3	649.049	1945.13	-1.58348	72.5363
											DYTSGAMLTGELKK	1	47419914	N-Term(iTRAQ4plex); K13(iTRAQ4plex); K14(iTRAQ4plex)	1.947		4.77176	3	649.35	1946.04	-13.5959	29.7512
											ISFPAIQAAPSFSNSFPQIFR	1	47419914	N-Term(iTRAQ4plex)	2.791		3.23563	2	1235.16	2469.3	-0.716067	83.3121
9966883	NP_065136.1	PCDH9	protocadherin-9 isoform 2 precursor [Homo sapiens]	2.83	2	2	2	2	2.18722	5.19445
											DLNISHINAATGTSASLVYR	1	9966883	N-Term(iTRAQ4plex)	2.107		5.81127	3	749.732	2247.18	-1.20068	45.1434
											VTVLASDGSSTPAR	1	9966883	N-Term(iTRAQ4plex)	2.268		3.26967	2	752.907	1504.81	-0.845014	21.3602
8923477	NP_060324.1	TMEM160	transmembrane protein 160 precursor [Homo sapiens]	6.91	1	1	1	1	2.18
											AGASPPPVSELDR	1	8923477	N-Term(iTRAQ4plex)	2.18		3.73651	2	720.384	1439.76	-0.415801	22.9513
42734430	NP_036364.2	PTRF	polymerase I and transcript release factor [Homo sapiens]	7.44	1	2	2	2	2.17962	51.3396
											KLEVNEAELLR	1	42734430	K1(iTRAQ4plex); N-Term(iTRAQ4plex)	1.388		4.31415	3	534.654	1601.95	1.35228	33.4177
											IIGAVDQIQLTQAQLEER	1	42734430	N-Term(iTRAQ4plex)	2.971		4.33308	3	723.738	2169.2	-0.550828	59.3521
148229491	NP_001083060.1	UQCRHL	ubiquinol-cytochrome c reductase hinge protein-like [Homo sapiens]	8.79	2	1	1	1	2.17953
											EQCEQLEK	1	148229491	N-Term(iTRAQ4plex); C3(Methylthio); K8(iTRAQ4plex)	2.18		3.19258	2	670.823	1340.64	-2.5558	17.7976
24308257	NP_065978.1	VAT1L	synaptic vesicle membrane protein VAT-1 homolog-like [Homo sapiens]	14.56	1	6	6	8	2.17948	19.235
											GVVEKLIGLYNQK	1	24308257	N-Term(iTRAQ4plex); K5(iTRAQ4plex); K13(iTRAQ4plex)	2.481		3.45727	3	631.722	1893.15	-0.663728	69.5397
											SWWQVEK	1	24308257	N-Term(iTRAQ4plex); K7(iTRAQ4plex)	2.445		3.47515	2	625.841	1250.67	-2.46862	37.7201
											DSVTHLFDR	1	24308257	N-Term(iTRAQ4plex)	1.755		3.5887	3	411.883	1233.63	0.428476	27.8607
											AEETEQMIEK	1	24308257	N-Term(iTRAQ4plex); K10(iTRAQ4plex)	2.744		5.13767	2	748.382	1495.76	0.495899	20.0526
											IKPVVDSLWALEEVK	3	24308257	N-Term(iTRAQ4plex); K2(iTRAQ4plex); K15(iTRAQ4plex)	1.681		5.77297	2	1079.63	2158.26	-10.4601	75.4348
											SFFSFAK	1	24308257	N-Term(iTRAQ4plex); K7(iTRAQ4plex)	1.941		2.86698	2	561.314	1121.62	-3.08184	48.5574
109148539	NP_821158.2	GGT7	gamma-glutamyltransferase 7 [Homo sapiens]	5.29	1	3	3	4	2.17887	23.3529
											VDVLSWVHGSR	1	109148539	N-Term(iTRAQ4plex)	2.398		3.5037	3	466.92	1398.74	-12.1839	47.9974
											LPEDEPAPAAPLR	1	109148539	N-Term(iTRAQ4plex)	2.541		3.67514	2	760.415	1519.82	-0.867868	32.6518
											GLHEAHQLYGR	2	109148539	N-Term(iTRAQ4plex)	1.597		3.88312	2	712.868	1424.73	-15.5304	13.4124
302129637	NP_036326.2	C11orf41	UPF0606 protein C11orf41 [Homo sapiens]	3.41	1	3	3	3	2.17415	14.2985
											NSGYDTEPEIIEETNIDR	1	302129637	N-Term(iTRAQ4plex)	2.394		5.43135	2	1120.03	2239.04	-1.94341	44.4975
											GHSETSTLSSQPSIDEVR	1	302129637	N-Term(iTRAQ4plex)	1.954		4.62128	3	692.009	2074.01	-2.66468	21.4266
											QHLGQQGADEEVIPVTQETVVLPLPIR	1	302129637	N-Term(iTRAQ4plex)			7.42624	3	1037.57	3110.69	-1.18171	67.3455
48255949	NP_001674.2	ATP2B2	plasma membrane calcium-transporting ATPase 2 isoform 2 [Homo sapiens]	29.88	2	19	30	76	2.17105	20.0598
											QVVAVTGDGTNDGPALK	5	48255953;48255959;48255949;48255947	N-Term(iTRAQ4plex); K17(iTRAQ4plex)			5.75653	2	965.526	1930.05	-1.49088	25.7574
											VYTFNSVR	2	48255953;48255959;48255949;48255947	N-Term(iTRAQ4plex)			2.89401	2	565.301	1129.59	-15.3578	22.7472
											IEDSQPHIPLIDDTDLEEDAALK	1	48255949	N-Term(iTRAQ4plex); K23(iTRAQ4plex)	1.726		7.30558	3	955.823	2865.46	-1.80239	66.0295
											TSPVEGLPGTAPDLEKR	1	48255949	N-Term(iTRAQ4plex); K16(iTRAQ4plex)	1.913		6.24902	3	685.714	2055.13	-2.48781	30.7669
											ADVGFAMGIAGTDVAK	3	48255953;48255959;48255949;48255947	N-Term(iTRAQ4plex); K16(iTRAQ4plex)			4.93362	2	905.969	1810.93	-16.9237	47.8713
											HLDACETMGNATAICSDK	3	48255953;48255959;48255949;48255947	N-Term(iTRAQ4plex); C5(Methylthio); C15(Methylthio); K18(iTRAQ4plex)			5.73578	2	1130.48	2259.95	-12.1561	57.6187
											NESSHGGEFGCTMEELR	1	48255949	N-Term(iTRAQ4plex); C11(Methylthio); M13(Oxidation)	2.487		2.58828	2	1044.93	2088.85	-3.59194	25.9508
											QQDGAAAMEMQPLK	2	48255949	N-Term(iTRAQ4plex); K14(iTRAQ4plex)	2.135	9.1	5.1144	2	903.461	1805.92	1.41511	26.3759
											EEIPEEELNEDVEEIDHAER	6	48255949	N-Term(iTRAQ4plex)	3.402	22.8	8.83804	3	856.727	2568.17	-1.73331	59.2579
											YGDLLPADGLFIQGNDLK	5	48255949	N-Term(iTRAQ4plex); K18(iTRAQ4plex)	1.696	21.6	5.10422	2	1119.11	2237.21	0.294621	70.4566
											IDESSLTGESDQVR	2	48255949	N-Term(iTRAQ4plex)	2.372	13.8	5.38859	2	840.413	1679.82	-0.885199	27.945
											QVVAVTGDGTNDGPALKK	1	48255953;48255959;48255949;48255947	N-Term(iTRAQ4plex); K17(iTRAQ4plex); K18(iTRAQ4plex)			4.72001	2	1101.63	2202.25	-0.14781	20.7046
											IKETYGDTEAICR	2	48255949	N-Term(iTRAQ4plex); K2(iTRAQ4plex); C12(Methylthio)	1.693		5.30292	3	611.641	1832.91	-2.0414	33.1128
											MTVVQAYVGDVHYK	5	48255949	N-Term(iTRAQ4plex); K14(iTRAQ4plex)	2.022	14.7	6.17222	3	633.34	1898	-2.03135	41.4787
											CGIIHPGEDFLCLEGK	3	48255949	C1(Methylthio); N-Term(iTRAQ4plex); C12(Methylthio); K16(iTRAQ4plex)	1.285		6.35497	3	704.339	2111	-1.21578	69.8745
											SSPTDKHTLVK	2	48255953;48255959;48255949;48255947	N-Term(iTRAQ4plex); K6(iTRAQ4plex); K11(iTRAQ4plex)			4.32346	2	822.983	1644.96	-3.40458	10.899
											HLDACETMGNATAICSDK	1	48255953;48255959;48255949;48255947	N-Term(iTRAQ4plex); C5(Methylthio); M8(Oxidation); C15(Methylthio); K18(iTRAQ4plex)			3.10082	3	759.32	2275.94	-12.5241	39.2924
											NESSHGGEFGCTMEELR	2	48255949	N-Term(iTRAQ4plex); C11(Methylthio)	1.55		5.75477	2	1036.93	2072.85	-2.18605	36.2623
											QIFGQNFIPPK	2	48255949	N-Term(iTRAQ4plex); K11(iTRAQ4plex)	1.875		3.28462	2	788.959	1576.91	1.52656	44.8136
											NVYDSISK	2	48255953;48255959;48255949;48255947	N-Term(iTRAQ4plex); K8(iTRAQ4plex)			3.1089	2	607.336	1213.66	-2.12349	18.1268
											EIPDPSSINTK	2	48255949	N-Term(iTRAQ4plex); K11(iTRAQ4plex)	2.353	1.6	3.30899	2	744.911	1488.81	0.101896	24.2635
											VIEPMACDGLR	1	48255949	N-Term(iTRAQ4plex); C7(Methylthio)	1.603		3.35505	2	697.341	1393.67	-0.843155	45.3304
											TSPVEGLPGTAPDLEK	1	48255949	N-Term(iTRAQ4plex); K16(iTRAQ4plex)	2.241		4.80907	2	950.018	1899.03	-1.72906	33.9352
											MVTGDNINTAR	1	48255953;48255959;48255949;48255947	N-Term(iTRAQ4plex)			3.65038	2	668.344	1335.68	-0.778032	15.6688
											EASDIILTDDNFSSIVK	1	48255949	N-Term(iTRAQ4plex); K17(iTRAQ4plex)	2.331		4.60504	2	1078.07	2155.13	-2.29939	58.0464
											GQILWFR	2	48255953;48255959;48255949;48255947	N-Term(iTRAQ4plex)			2.92868	2	532.313	1063.62	1.18215	45.9227
											LTQKEEIPEEELNEDVEEIDHAER	2	48255949	N-Term(iTRAQ4plex); K4(iTRAQ4plex)	4.232		8.46334	3	1061.52	3182.56	0.316679	59.7768
											SVDKDPMLLSGTHVMEGSGR	2	48255949	N-Term(iTRAQ4plex); K4(iTRAQ4plex)	2.323		7.17664	3	802.077	2404.22	-1.99108	33.5863
											SSLYEGLEKPESR	2	48255949	N-Term(iTRAQ4plex); K9(iTRAQ4plex)	1.801		4.75802	3	594.987	1782.95	-1.18767	21.7094
											KADVGFAMGIAGTDVAK	6	48255953;48255959;48255949;48255947	K1(iTRAQ4plex); N-Term(iTRAQ4plex); K17(iTRAQ4plex)			7.05244	2	1042.08	2083.16	-0.82978	39.0287
											MVTGDNINTAR	2	48255953;48255959;48255949;48255947	M1(Oxidation); N-Term(iTRAQ4plex)			2.87435	2	676.342	1351.68	0.735413	81.0197
											KQIFGQNFIPPK	2	48255949	K1(iTRAQ4plex); N-Term(iTRAQ4plex); K12(iTRAQ4plex)	1.314		4.04017	3	617.039	1849.1	-1.64936	36.0969
											LAVQIGK	1	48255953;48255959;48255949;48255947	N-Term(iTRAQ4plex); K7(iTRAQ4plex)			3.17057	2	508.837	1016.67	-3.62808	21.6725
5454064	NP_006319.1	RBM14	RNA-binding protein 14 isoform 1 [Homo sapiens]	2.24	1	1	1	1	2.16908
											ASYVAPLTAQPATYR	1	5454064	N-Term(iTRAQ4plex)	2.169		4.16147	2	876.972	1752.94	-1.48134	30.6186
9910382	NP_064628.1	TOMM22	mitochondrial import receptor subunit TOM22 homolog [Homo sapiens]	50.7	1	4	4	8	2.16801	44.5849
											LQMEQQQQLQQR	2	9910382	N-Term(iTRAQ4plex)	1.591	16.1	5.06309	2	851.444	1701.88	-1.26316	22.5712
											GDAEKPEEELEEDDDEELDETLSER	1	9910382	N-Term(iTRAQ4plex); K5(iTRAQ4plex)	3.276		7.8402	3	1070.48	3209.41	-2.39466	48.9884
											LWGLTEMFPER	4	9910382	N-Term(iTRAQ4plex)	1.62	6.3	4.01712	2	761.895	1522.78	-1.07684	72.5522
											QILLGPNTGLSGGMPGALPSLPGK	1	9910382	N-Term(iTRAQ4plex); K24(iTRAQ4plex)	1.47		3.48728	3	855.154	2563.45	-2.19274	63.6299
45827716	NP_996792.1	PSD3	PH and SEC7 domain-containing protein 3 isoform b [Homo sapiens]	21.64	2	9	9	18	2.16266	11.5492
											ALSEEDLK	1	45827716	N-Term(iTRAQ4plex); K8(iTRAQ4plex)	2.162		3.27628	2	596.836	1192.66	-1.7986	18.0549
											LKDHYLEFEK	5	45827716	N-Term(iTRAQ4plex); K2(iTRAQ4plex); K10(iTRAQ4plex)	2.126		3.9524	2	877.492	1753.98	-4.87141	35.4895
											VLLFQTQSPEEMQGWINK	2	45827716	N-Term(iTRAQ4plex); K18(iTRAQ4plex)	1.73		6.04271	3	812.765	2436.28	-0.911667	67.6197
											QITTELAEHR	1	45827716	N-Term(iTRAQ4plex)	2.383		4.77737	3	447.913	1341.73	0.753606	15.7596
											IGSTTNPFLDIPHDPNAAVYK	5	45827716	N-Term(iTRAQ4plex); K21(iTRAQ4plex)	2.215	23.5	6.39751	3	853.454	2558.35	-1.14042	55.3244
											LEWAVDDEEK	1	45827716	N-Term(iTRAQ4plex); K10(iTRAQ4plex)	2.139		4.2905	2	761.386	1521.77	-1.4055	33.7705
											LSQEEQLK	1	45827716	N-Term(iTRAQ4plex); K8(iTRAQ4plex)	2.193		3.4799	2	631.862	1262.72	-1.78711	15.9718
											SHSSPSLNPDTSPITAK	1	45827716	N-Term(iTRAQ4plex); K17(iTRAQ4plex)	2.122		5.55887	3	676.36	2027.07	0.745428	18.5976
											YEMYVSILK	1	45827716	N-Term(iTRAQ4plex); K9(iTRAQ4plex)	2.15		3.45637	2	717.389	1433.77	-17.1505	53.4538
4507021	NP_000333.1	SLC4A1	band 3 anion transport protein [Homo sapiens]	2.74	1	2	2	2	2.16042	13.3402
											LSVPDGFK	1	4507021	N-Term(iTRAQ4plex); K8(iTRAQ4plex)	1.957		2.80536	2	575.837	1150.67	-3.18189	37.1114
											LQEAAELEAVELPVPIR	1	4507021	N-Term(iTRAQ4plex)	2.364		5.29061	2	1011.07	2021.14	-1.24956	69.8671
88702793	NP_612449.2	VASN	vasorin precursor [Homo sapiens]	2.08	1	1	1	1	2.1591
											NLHDLDVSDNQLER	1	88702793	N-Term(iTRAQ4plex)	2.159		3.92144	3	604.639	1811.9	0.640863	27.6045
7706667	NP_057230.1	TRAPPC4	trafficking protein particle complex subunit 4 [Homo sapiens]	7.76	1	1	1	1	2.15541
											EVLEYLGNPANYPVSIR	1	7706667	N-Term(iTRAQ4plex)	2.155		4.99468	2	1039.55	2078.1	-2.52822	70.8423
30410792	NP_002809.2	PSME2	proteasome activator complex subunit 2 [Homo sapiens]	11.3	1	3	3	6	2.15424	27.5524
											TKVEAFQTTISK	3	30410792	N-Term(iTRAQ4plex); K2(iTRAQ4plex); K12(iTRAQ4plex)	1.961		5.56911	2	893.027	1785.05	-1.08572	25.0734
											DEAAYGELR	2	30410792	N-Term(iTRAQ4plex)	2.608	12	3.72124	2	584.291	1167.58	-0.778809	21.2214
											ALVHERDEAAYGELR	1	30410792	N-Term(iTRAQ4plex)	1.44		3.51377	3	624.995	1872.97	0.241839	21.4963
4501893	NP_001094.1	ACTN2	alpha-actinin-2 [Homo sapiens]	35.23	1	14	25	50	2.15398	24.4905
											ISNRPAFMPSEGK	4	4501893	N-Term(iTRAQ4plex); K13(iTRAQ4plex)	1.097	2.6	4.39471	2	861.465	1721.92	-1.58116	23.3379
											MLDAEDIVNTPKPDER	1	4501893	N-Term(iTRAQ4plex); K12(iTRAQ4plex)	1.431		5.08171	2	1066.06	2131.11	6.00065	37.2987
											NNIDKLEGDHQLIQEALVFDNK	2	4501893	N-Term(iTRAQ4plex); K5(iTRAQ4plex); K22(iTRAQ4plex)	2.564		6.80381	3	995.873	2985.6	1.00869	66.4209
											ILASDKPYILAEELR	1	4501893	N-Term(iTRAQ4plex); K6(iTRAQ4plex)	2.406		4.16331	3	673.728	2019.17	-1.49681	54.3031
											AGTQIENIEEDFR	2	4501893;194097350;4557241	N-Term(iTRAQ4plex)			5.04697	2	833.413	1665.82	-0.951638	46.5236
											EGLLLWCQR	2	12025678;4501893;194097350;4557241	N-Term(iTRAQ4plex); C7(Methylthio)			3.49093	2	654.34	1307.67	-0.147362	62.9589
											GITQEQMNEFR	1	4501893	N-Term(iTRAQ4plex)	2.157		4.1448	2	748.867	1496.73	-0.498132	26.4234
											KAGTQIENIEEDFR	2	4501893;194097350;4557241	K1(iTRAQ4plex); N-Term(iTRAQ4plex)			6.11686	3	646.676	1938.01	-1.39775	38.2545
											LNKDDPIGNINLAMEIAEK	2	4501893	N-Term(iTRAQ4plex); K3(iTRAQ4plex); K19(iTRAQ4plex)	1.896		6.82697	3	844.125	2530.36	-12.2946	70.9744
											QYEHNIINYK	1	4501893	N-Term(iTRAQ4plex); K10(iTRAQ4plex)	2.085		4.53886	2	805.432	1609.86	0.0287692	20.1047
											DLLLDPAWEK	2	12025678;4501893;194097350;4557241	N-Term(iTRAQ4plex); K10(iTRAQ4plex)			3.67042	2	744.409	1487.81	-16.0616	52.3957
											MVSDIAGAWQR	1	4501893	N-Term(iTRAQ4plex)	2.591		3.80413	2	689.356	1377.7	-1.25043	41.7579
											ISSSNPYSTVTMDELR	1	4501893	N-Term(iTRAQ4plex)	3.068		5.27778	2	972.479	1943.95	-0.195309	41.9614
											HEAFESDLAAHQDR	2	12025678;4501893;194097350;4557241	N-Term(iTRAQ4plex)			6.57579	3	590.615	1769.83	-0.501864	15.2533
											NVNIQNFHTSWK	1	4501893	N-Term(iTRAQ4plex); K12(iTRAQ4plex)	2.017		4.50977	3	592.652	1775.94	-0.588708	33.7154
											TFTAWCNSHLR	5	12025678;4501893;194097350;4557241	N-Term(iTRAQ4plex); C6(Methylthio)			4.39757	3	509.243	1525.71	-1.89804	51.9738
											LLETIDQLHLEFAK	2	4501893	N-Term(iTRAQ4plex); K14(iTRAQ4plex)	1.819		5.27827	3	653.378	1958.12	-1.12007	76.5606
											ETADTDTAEQVIASFR	3	4501893	N-Term(iTRAQ4plex)	2.668	22.5	5.81926	2	949.467	1897.93	-0.0492016	56.8497
											LVSIGAEEIVDGNVK	4	4501893;194097350	N-Term(iTRAQ4plex); K15(iTRAQ4plex)			5.43831	2	916.01	1831.01	-15.9478	50.9071
											TIPWLENR	1	4501893;194097350	N-Term(iTRAQ4plex)			2.82322	2	586.822	1172.64	-15.9252	41.7326
											DYESASLTEVR	1	4501893	N-Term(iTRAQ4plex)	2.995		4.23614	2	707.352	1413.7	-0.202968	25.2712
											CQLEINFNTLQTK	1	12025678;4501893;194097350;4557241	C1(Methylthio); N-Term(iTRAQ4plex); K13(iTRAQ4plex)			4.68703	2	943.478	1885.95	-14.4705	60.0998
											FAIQDISVEETSAK	3	12025678;4501893;194097350;4557241	N-Term(iTRAQ4plex); K14(iTRAQ4plex)			5.32379	2	913.492	1825.98	-1.03787	41.8702
											GYEEWLLNEIR	2	12025678;4501893;194097350	N-Term(iTRAQ4plex)			4.52452	2	783.406	1565.81	-1.5089	69.3181
											HRPDLIDYSK	3	4501893	N-Term(iTRAQ4plex); K10(iTRAQ4plex)	1.953		3.43767	3	511.285	1531.84	-4.35395	20.3713
332634850	NP_001193844.1	CACNB3	voltage-dependent L-type calcium channel subunit beta-3 isoform 2 [Homo sapiens]	4.29	13	1	2	4	2.15372
											ALFDFLK	3	54607068;40804472;332634850	N-Term(iTRAQ4plex); K7(iTRAQ4plex)			3.17926	2	571.345	1141.68	-2.4825	64.861
											SSIAEVQSEIER	1	332634850	N-Term(iTRAQ4plex)	2.154		4.24763	2	746.39	1491.77	-2.96401	33.4004
16445421	NP_443069.1	SCAMP3	secretory carrier-associated membrane protein 3 isoform 2 [Homo sapiens]	4.98	2	1	1	1	2.15304
											AQQEFAAGVFSNPAVR	1	16445421	N-Term(iTRAQ4plex)	2.153		4.80714	2	918.479	1835.95	-0.57022	41.1905
4502327	NP_001689.1	AUH	methylglutaconyl-CoA hydratase, mitochondrial precursor [Homo sapiens]	18.58	1	5	5	9	2.14778	27.511
											SEVPGIFCAGADLK	1	4502327	N-Term(iTRAQ4plex); C8(Methylthio); K14(iTRAQ4plex)	1.566		3.43709	2	870.936	1740.86	-15.1759	58.5274
											LEGLLAFK	2	4502327	N-Term(iTRAQ4plex); K8(iTRAQ4plex)	2.064		3.27	2	589.871	1178.74	-2.64181	58.3381
											MSSSEVGPFVSK	1	4502327	N-Term(iTRAQ4plex); K12(iTRAQ4plex)	2.025		5.02791	2	771.908	1542.81	0.558707	26.7971
											GIVVLGINR	1	4502327	N-Term(iTRAQ4plex)	2.207		3.31306	2	542.851	1084.69	-1.77651	30.3892
											AVGLISHVLEQNQEGDAAYR	4	4502327	N-Term(iTRAQ4plex)	2.47	36.9	6.91309	3	772.067	2314.19	-2.12907	54.6409
4507185	NP_003115.1	SPR	sepiapterin reductase [Homo sapiens]	14.94	1	3	3	5	2.14647	13.3942
											LLSLLEKDEFK	2	4507185	N-Term(iTRAQ4plex); K7(iTRAQ4plex); K11(iTRAQ4plex)	1.815		3.4938	3	589.693	1767.06	0.477357	65.4056
											QLEAELGAER	1	4507185	N-Term(iTRAQ4plex)	2.334		3.46339	2	630.339	1259.67	-0.244718	24.4792
											VLNYAPGPLDTDMQQLAR	2	4507185	N-Term(iTRAQ4plex)	2.29		4.10264	2	1073.56	2146.1	-2.36485	59.7878
21389433	NP_653218.1	HSPB6	heat shock protein beta-6 [Homo sapiens]	8.13	1	1	1	1	2.14396
											ASAPLPGLSAPGR	1	21389433	N-Term(iTRAQ4plex)	2.144		3.78461	2	669.387	1337.77	0.0616247	27.3364
4557323	NP_000031.1	APOC3	apolipoprotein C-III precursor [Homo sapiens]	16.16	1	1	1	2	2.14387	1.45571
											DALSSVQESQVAQQAR	2	4557323	N-Term(iTRAQ4plex)	2.144	1.5	5.75461	2	930.979	1860.95	-0.962242	30.0824
4557038	NP_002467.1	MYL4	myosin light chain 4 [Homo sapiens]	6.6	1	1	1	1	2.1417
											ALGQNPTNAEVLR	1	4557038	N-Term(iTRAQ4plex)	2.142		2.80128	2	763.92	1526.83	-5.14199	29.3441
85794908	NP_001034267.1	ATP5J2	ATP synthase subunit f, mitochondrial isoform 2d [Homo sapiens]	48.98	5	2	2	11	2.13569	23.7759
											LGELPSWILMR	4	85794908	N-Term(iTRAQ4plex)	1.816	3	3.90634	2	729.917	1458.83	-0.0966786	75.3639
											DFSPSGIFGAFQR	7	85794908	N-Term(iTRAQ4plex)	2.293	16.5	5.02438	2	786.899	1572.79	-0.699854	64.0444
262359914	NP_001160167.1	SLC1A3	excitatory amino acid transporter 1 isoform 2 [Homo sapiens]	20.93	3	7	7	37	2.13533	26.6418
											NMFPPNLVEACFK	2	262359914	N-Term(iTRAQ4plex); M2(Oxidation); C11(Methylthio); K13(iTRAQ4plex)	2.74		4.03189	2	930.455	1859.9	-3.67421	71.2071
											EFFDSLNEAIMR	2	262359914	N-Term(iTRAQ4plex)	2.232		4.78947	2	808.398	1615.79	-0.703012	64.0087
											DVEMGNSVIEENEMK	1	262359914	N-Term(iTRAQ4plex); K15(iTRAQ4plex)	2.623		5.67565	2	1006.48	2011.95	-1.5493	31.7808
											DVEMGNSVIEENEMK	3	262359914	N-Term(iTRAQ4plex); M14(Oxidation); K15(iTRAQ4plex)	3.867	29.4	3.46119	3	676.644	2027.92	-15.8607	27.9518
											YFSFPGELLMR	4	262359914	N-Term(iTRAQ4plex)	3.663	3.7	3.87159	2	752.393	1503.78	-0.0546943	73.2879
											TTTNVLGDSLGAGIVEHLSR	9	262359914	N-Term(iTRAQ4plex)	1.807	45.4	9.13702	3	728.728	2184.17	-1.70316	62.253
											KPYQLIAQDNETEKPIDSETK	1	262359914	K1(iTRAQ4plex); N-Term(iTRAQ4plex); K14(iTRAQ4plex); K21(iTRAQ4plex)	1.452		6.41967	4	756.664	3023.63	-1.6304	29.4076
											NMFPPNLVEACFK	3	262359914	N-Term(iTRAQ4plex); C11(Methylthio); K13(iTRAQ4plex)	1.729	28.1	3.9928	2	922.459	1843.91	-2.02828	82.724
											VTAADAFLDLIR	12	262359914	N-Term(iTRAQ4plex)	2.294	4.7	4.69665	2	724.914	1448.82	-2.16899	78.7233
18497300	NP_569730.1	ATP6V1G2	V-type proton ATPase subunit G 2 isoform a [Homo sapiens]	28.81	2	3	3	14	2.13506	19.9537
											QAKEEAQMEVEQYR	1	18497300	N-Term(iTRAQ4plex); K3(iTRAQ4plex)	1.751		4.27294	3	676.343	2027.01	1.61463	25.8305
											EEAQMEVEQYR	2	18497300	N-Term(iTRAQ4plex)	2.003	0.1	4.55012	2	778.362	1555.72	-0.157698	23.3927
											QQAAMGSQGNLSAEVEQATR	5	18497300	N-Term(iTRAQ4plex)	1.943	3.3	7.86117	2	1110.54	2220.08	-0.653896	38.1286
											EEAQMEVEQYR	3	18497300	N-Term(iTRAQ4plex); M5(Oxidation)	2.061	1.5	3.54232	2	786.361	1571.71	1.13755	24.0645
											QQAAMGSQGNLSAEVEQATR	3	18497300	N-Term(iTRAQ4plex); M5(Oxidation)	3.929	21.8	6.17892	3	746.029	2236.07	-1.11073	32.8885
17402884	NP_066009.2	PPP4R4	serine/threonine-protein phosphatase 4 regulatory subunit 4 isoform 2 [Homo sapiens]	10	2	1	1	1	2.1335
											LTVDEDLSDIER	1	17402884	N-Term(iTRAQ4plex)	2.133		2.65283	2	774.887	1548.77	-13.8016	30.5255
51100978	NP_079526.1	TTYH3	protein tweety homolog 3 [Homo sapiens]	3.06	1	2	2	2	2.13162	13.2085
											GPDEDGEEEAAPGPR	1	51100978	N-Term(iTRAQ4plex)	2.331		5.31114	2	835.375	1669.74	0.0436409	15.1228
											RGPDEDGEEEAAPGPR	1	51100978	N-Term(iTRAQ4plex)	1.933		6.78918	3	609.286	1825.84	0.542327	12.1605
295444801	NP_001171351.1	SYT12	synaptotagmin-12 [Homo sapiens]	10.69	1	4	4	4	2.12981	34.7722
											VSLLPDEQIVGISR	1	295444801	N-Term(iTRAQ4plex)	1.546		2.83834	2	835.484	1669.96	-0.484984	51.9299
											NAYSIFFDEK	1	295444801	N-Term(iTRAQ4plex); K10(iTRAQ4plex)	1.67		4.08221	2	761.395	1521.78	0.0573096	53.2885
											NVSTGVVELK	1	295444801	N-Term(iTRAQ4plex); K10(iTRAQ4plex)	2.984		3.68982	2	667.399	1333.79	-1.1605	21.6229
											ELDLAPYGTLR	1	295444801	N-Term(iTRAQ4plex)	1.949		3.2672	2	696.386	1391.76	-0.322083	41.9847
256665247	NP_001157947.1	SLC41A3	solute carrier family 41 member 3 isoform 5 [Homo sapiens]	8.65	4	2	2	3	2.12832	15.5031
											AELGGISELASGPP	1	256665247	N-Term(iTRAQ4plex)	1.752		2.44967	2	721.375	1441.74	-15.4192	54.6875
											LSTAANTGQIDDPQEQHR	2	256665247	N-Term(iTRAQ4plex)	2.317	3.1	5.93161	3	709.017	2125.04	-1.21463	19.2144
40255245	NP_005449.5	GABBR2	gamma-aminobutyric acid type B receptor subunit 2 precursor [Homo sapiens]	9.46	1	7	7	7	2.12638	12.8378
											YSMEPDPAGR	1	40255245	N-Term(iTRAQ4plex)	2.746		3.17045	2	633.799	1266.59	-0.619791	20.4148
											FTQFQDSR	1	40255245	N-Term(iTRAQ4plex)	2.441		3.31523	2	586.795	1172.58	0.128271	19.8083
											FHGYAYDGIWVIAK	1	40255245	N-Term(iTRAQ4plex); K14(iTRAQ4plex)	1.811		3.73356	3	643.343	1928.01	-8.89529	57.5593
											TSTSVTSVNQASTSR	1	40255245	N-Term(iTRAQ4plex)	2.287		5.19896	2	835.428	1669.85	0.495752	14.4616
											IILGQFDQNMAAK	1	40255245	N-Term(iTRAQ4plex); K13(iTRAQ4plex)	2.123		4.44506	2	868.97	1736.93	-16.2785	47.3373
											ITELDKDLEEVTMQLQDTPEK	1	40255245	N-Term(iTRAQ4plex); K6(iTRAQ4plex); K21(iTRAQ4plex)			3.69265	4	727.636	2907.52	-0.774347	81.2863
											TIILEQLR	1	40255245	N-Term(iTRAQ4plex)	2.291		3.01821	2	565.356	1129.7	-1.13544	35.0726
4826852	NP_004994.1	NDUFAB1	acyl carrier protein, mitochondrial precursor [Homo sapiens]	21.15	1	4	4	14	2.12365	19.0289
											LMCPQEIVDYIADK	1	4826852	N-Term(iTRAQ4plex); C3(Methylthio); K14(iTRAQ4plex)	1.294		5.42924	2	986.494	1971.98	-0.962209	83.3531
											LMCPQEIVDYIADK	2	4826852	N-Term(iTRAQ4plex); M2(Oxidation); C3(Methylthio); K14(iTRAQ4plex)	2.429		4.38979	2	994.489	1987.97	-3.67737	79.3356
											LMCPQEIVDYIADKK	2	4826852	N-Term(iTRAQ4plex); C3(Methylthio); K14(iTRAQ4plex); K15(iTRAQ4plex)	1.87		4.60724	2	1122.58	2244.15	-13.0895	83.1764
											LMCPQEIVDYIADKK	5	4826852	N-Term(iTRAQ4plex); M2(Oxidation); C3(Methylthio); K14(iTRAQ4plex); K15(iTRAQ4plex)	2.322		5.57081	3	754.054	2260.15	-12.0222	78.3947
											LYDKIDPEK	1	4826852	N-Term(iTRAQ4plex); K4(iTRAQ4plex); K9(iTRAQ4plex)	1.747		3.35083	2	776.949	1552.89	-2.82951	23.2852
											LSVNSHFMK	3	4826852	N-Term(iTRAQ4plex); K9(iTRAQ4plex)	1.579		3.64843	3	450.919	1350.74	-0.234436	22.9358
30425563	NP_848665.1	RTN4RL2	reticulon-4 receptor-like 2 precursor [Homo sapiens]	6.19	1	2	2	3	2.12328	7.06362
											SLEPDTFQGLER	2	30425563	N-Term(iTRAQ4plex)	2.046	2	3.30398	2	768.394	1535.78	-0.947389	35.1131
											VSSSDVTCATPPER	1	30425563	N-Term(iTRAQ4plex); C8(Methylthio)	2.396		4.9095	2	819.882	1638.76	-0.499977	25.3934
295424143	NP_001171346.1	PCSK1	neuroendocrine convertase 1 isoform 2 [Homo sapiens]	4.82	3	3	3	3	2.12097	21.194
											FGFGLLNAK	1	295424143	N-Term(iTRAQ4plex); K9(iTRAQ4plex)	2.629		3.52687	2	627.875	1254.74	-1.83782	52.3487
											LDLHVIPVWQK	1	295424143	N-Term(iTRAQ4plex); K11(iTRAQ4plex)	1.775		3.13523	3	545.991	1635.96	-14.7743	58.6283
											LILHGTSSQPEHMK	1	295424143	N-Term(iTRAQ4plex); K14(iTRAQ4plex)	1.959		5.50096	3	622.675	1866.01	-1.47498	18.4701
145275195	NP_112492.2	CABLES2	CDK5 and ABL1 enzyme substrate 2 [Homo sapiens]	3.56	1	1	1	1	2.11718
											EPPAPPPPEPPTGLPAR	1	145275195	N-Term(iTRAQ4plex)	2.117		3.44587	2	932.509	1864.01	1.03612	34.7993
190684710	NP_055786.1	EFR3B	protein EFR3 homolog B [Homo sapiens]	6.24	1	3	3	3	2.11367	24.11
											LCLPYIPQLTDEDR	1	190684710	N-Term(iTRAQ4plex); C2(Methylthio)	1.723		3.91308	2	933.467	1865.93	-0.0034574	76.8824
											LVLAVQDVAQVNEENLPVYNR	1	190684710	N-Term(iTRAQ4plex)	2.69		5.96249	3	843.125	2527.36	-1.45755	70.9303
											EAPYMLPEDVFVERPR	1	190684710	N-Term(iTRAQ4plex)	1.928		3.92753	3	698.026	2092.06	-1.23033	55.7591
14150035	NP_115665.1	PSD2	PH and SEC7 domain-containing protein 2 [Homo sapiens]	1.69	1	1	1	1	2.1119
											DPGPEPEEEPGVR	1	14150035	N-Term(iTRAQ4plex)	2.112		3.40886	2	776.374	1551.74	0.364949	17.6416
115430223	NP_002297.2	LGALS3	galectin-3 isoform 1 [Homo sapiens]	21.2	2	4	4	8	2.11139	11.5905
											VAVNDAHLLQYNHR	3	115430223	N-Term(iTRAQ4plex)	1.949		6.15063	4	449.243	1793.95	-1.69824	25.8883
											IQVLVEPDHFK	3	115430223	N-Term(iTRAQ4plex); K11(iTRAQ4plex)	2.374		4.76563	3	538.309	1612.91	-11.2758	36.9095
											MLITILGTVKPNANR	1	115430223	N-Term(iTRAQ4plex); K10(iTRAQ4plex)	2.26		4.71334	3	643.722	1929.15	-1.91978	53.7322
											QSVFPFESGKPFK	1	115430223	N-Term(iTRAQ4plex); K10(iTRAQ4plex); K13(iTRAQ4plex)	1.862		4.73619	3	644.03	1930.08	-2.07217	43.116
9945439	NP_002679.2	2005-09-01	septin-5 isoform 1 [Homo sapiens]	41.19	1	6	12	38	2.10686	18.3445
											MESPIPILPLPTPDAETEK	4	9945439	N-Term(iTRAQ4plex); K19(iTRAQ4plex)	2.521		4.6282	2	1183.64	2366.27	-0.999731	65.2973
											AHCIQQMTSK	2	9945439	N-Term(iTRAQ4plex); C3(Methylthio); K10(iTRAQ4plex)	1.562		4.55409	3	494.248	1480.73	-1.41629	15.9853
											QYVGFATLPNQVHR	4	9945439;58331274	N-Term(iTRAQ4plex)			5.0422	3	591.987	1773.95	-2.55734	35.7647
											LATPEDKQDIDK	1	9945439	N-Term(iTRAQ4plex); K7(iTRAQ4plex); K12(iTRAQ4plex)	1.986		4.38367	2	903.004	1805	-0.51539	17.4153
											ISQTVEILK	2	9945439;58331274	N-Term(iTRAQ4plex); K9(iTRAQ4plex)			3.90392	2	659.914	1318.82	1.07256	32.7702
											DVTCDVHYENYR	3	9945439	N-Term(iTRAQ4plex); C4(Methylthio)	2.163	9	4.62129	2	852.366	1703.73	-1.41579	30.7326
											VNIVPLIAK	6	9945439;58331274	N-Term(iTRAQ4plex); K9(iTRAQ4plex)			3.31516	2	627.924	1254.84	1.25301	43.4636			9945439;58331274
											MQEMLQR	1	9945439	N-Term(iTRAQ4plex)	2.379		2.7845	2	540.276	1079.54	-1.04578	18.8292
											STLVHSLFLTDLYK	7	9945439;58331274	N-Term(iTRAQ4plex); K14(iTRAQ4plex)			5.04834	2	963.049	1925.09	-4.04624	57.7185
											MESPIPILPLPTPDAETEK	1	9945439	M1(Oxidation); N-Term(iTRAQ4plex); K19(iTRAQ4plex)	3.51		4.29631	2	1191.64	2382.27	-1.11311	58.1249
											ADCLVPSEIR	2	9945439;58331274	N-Term(iTRAQ4plex); C3(Methylthio)			3.48842	2	646.826	1292.65	-0.694831	35.9781
											ESAPFAVIGSNTVVEAK	4	9945439;58331274	N-Term(iTRAQ4plex); K17(iTRAQ4plex)			5.42234	2	1004.05	2007.1	-1.16157	43.1908
											LYPWGIVEVENQAHCDFVK	1	9945439	N-Term(iTRAQ4plex); C15(Methylthio); K19(iTRAQ4plex)	1.688		5.71043	3	861.098	2581.28	-0.700675	83
4757876	NP_004326.1	BST2	bone marrow stromal antigen 2 [Homo sapiens]	8.33	1	1	1	1	2.10467
											KVEELEGEITTLNHK	1	4757876	K1(iTRAQ4plex); N-Term(iTRAQ4plex); K15(iTRAQ4plex)	2.105		5.33652	4	543.811	2172.22	-0.401098	44.8592
28376658	NP_776183.1	FAM126B	protein FAM126B [Homo sapiens]	3.02	1	1	1	1	2.10214
											ALPDTQITSYAATLHR	1	28376658	N-Term(iTRAQ4plex)	2.102		5.61692	3	634.677	1902.02	-1.48588	44.6728
270288780	NP_001161803.1	NDUFB4	NADH dehydrogenase [ubiquinone] 1 beta subcomplex subunit 4 isoform 2 [Homo sapiens]	44.17	2	5	5	12	2.10139	11.9782
											TLPETLDPAEYNISPETR	6	270288780	N-Term(iTRAQ4plex)	2.288	3	5.29904	2	1095.55	2190.1	-2.65273	53.5525
											EYLLQYNDPNRR	2	270288780	N-Term(iTRAQ4plex)	1.874	14.1	3.83737	2	862.935	1724.86	-11.872	24.8614
											EYLLQYNDPNR	1	270288780	N-Term(iTRAQ4plex)	2.028		3.7141	2	784.894	1568.78	-0.729631	31.6213
											GLIENPALLR	1	270288780	N-Term(iTRAQ4plex)	2.347		3.82964	2	620.381	1239.75	0.199902	34.6152
											TINVYPNFRPTPK	2	270288780	N-Term(iTRAQ4plex); K13(iTRAQ4plex)	2.07		3.75276	3	612.345	1835.02	-12.2926	28.5927
66346706	NP_776169.2	NEGR1	neuronal growth regulator 1 precursor [Homo sapiens]	22.88	1	6	6	15	2.10009	10.9794
											SSIIFAGGDK	2	66346706	N-Term(iTRAQ4plex); K10(iTRAQ4plex)	2.353	10.3	3.92238	2	641.865	1282.72	-1.35757	22.4861
											VSISTLNK	1	66346706	N-Term(iTRAQ4plex); K8(iTRAQ4plex)	1.954		3.09133	2	575.357	1149.71	-1.58377	21.804
											CYLEDGASK	1	66346706	C1(Methylthio); N-Term(iTRAQ4plex); K9(iTRAQ4plex)	1.757		3.23068	2	660.313	1319.62	-1.31234	22.7849
											TMQVHLTVQVPPK	3	66346706	N-Term(iTRAQ4plex); K13(iTRAQ4plex)	1.728		4.84419	3	589.345	1766.02	-2.6388	32.967
											DYSLQIQNVDVTDDGPYTCSVQTQHTPR	4	66346706	N-Term(iTRAQ4plex); C19(Methylthio)	2.614	20.3	10.2363	3	1124.18	3370.54	-2.44167	57.068
											VVVNFAPTIQEIK	4	66346706	N-Term(iTRAQ4plex); K13(iTRAQ4plex)	2.115	13.9	4.59481	2	873.522	1746.04	-2.08847	51.0288
115511032	NP_004423.2	ELAVL2	ELAV-like protein 2 isoform a [Homo sapiens]	13.09	2	1	4	5	2.09991
											ILVDQVTGISR	1	115511032	N-Term(iTRAQ4plex)	2.1		3.10526	2	672.902	1344.8	-0.169477	37.8107
											DANLYVSGLPK	1	49355765;221316767;115511032	N-Term(iTRAQ4plex); K11(iTRAQ4plex)			3.73411	2	732.92	1464.83	1.35957	32.8373
											LDNLLNMAYGVK	1	49355765;221316767;115511032	N-Term(iTRAQ4plex); K12(iTRAQ4plex)			4.84171	2	819.961	1638.92	1.62642	72.7569
											SLFGSIGEIESCK	2	221316767;115511032	N-Term(iTRAQ4plex); C12(Methylthio); K13(iTRAQ4plex)			5.21029	2	852.435	1703.86	1.78045	73.4367
11496971	NP_000823.4	GRIN1	glutamate [NMDA] receptor subunit zeta-1 isoform NR1-1 precursor [Homo sapiens]	3.5	5	2	2	2	2.09945	9.69117
											TVPPYSHQSSVWFEMMR	1	11496971	N-Term(iTRAQ4plex)	1.956		5.54268	3	742.691	2226.06	-0.916046	55.0672
											HNYESAAEAIQAVR	1	11496971	N-Term(iTRAQ4plex)	2.243		4.34982	3	568.288	1702.85	-8.5395	25.5973
209413756	NP_001129246.1	SYN3	synapsin-3 isoform IIIg [Homo sapiens]	23.66	3	7	8	11	2.09808	27.4251
											ILLVIDDAHTDWSK	1	209413756	N-Term(iTRAQ4plex); K14(iTRAQ4plex)	1.335		5.45909	3	638.689	1914.05	-2.24157	53.9847
											QLMADLVVSK	1	209413756	N-Term(iTRAQ4plex); K10(iTRAQ4plex)	2.483		4.21832	2	696.413	1391.82	1.2041	40.2657
											QAPQATSGLMEPPGPSTPIVQRPR	1	209413756	N-Term(iTRAQ4plex)	3.161		4.45596	3	887.14	2659.41	-1.63874	34.9441
											LSPQGQQPLSPQSGSPQQQR	1	209413756	N-Term(iTRAQ4plex)	1.636		5.27498	2	1146.59	2292.17	-3.48004	23.274
											MSQLPMPGGTAPSPLRPWAPQIK	2	209413756	N-Term(iTRAQ4plex); K23(iTRAQ4plex)	2.272		4.32104	3	916.834	2748.49	-2.07544	61.4462
											DYIIEVMDSSMPLIGEHVEEDR	1	209413756	N-Term(iTRAQ4plex)	2.762		6.46526	3	907.768	2721.29	1.13471	83.3936
											TSISGNWK	3	19924103;209413756	N-Term(iTRAQ4plex); K8(iTRAQ4plex)			3.30571	2	590.831	1180.65	-1.28105	20.4298
											SQSLTNSLSTSDTSQR	1	209413756	N-Term(iTRAQ4plex)	2.519		5.07223	2	928.46	1855.91	1.18406	20.6982
116812610	NP_940852.3	APOOL	apolipoprotein O-like precursor [Homo sapiens]	11.19	1	2	2	2	2.09728	7.22105
											YVEEQPGHLQMGFASIR	1	116812610	N-Term(iTRAQ4plex)	1.99		5.41605	3	702.688	2106.05	-3.28051	46.4249
											VYATSQQIFGAVK	1	116812610	N-Term(iTRAQ4plex); K13(iTRAQ4plex)	2.204		4.30391	2	850.472	1699.94	-14.9854	42.5968
4503987	NP_003869.1	GGH	gamma-glutamyl hydrolase precursor [Homo sapiens]	8.18	1	2	2	2	2.09663
											LDLTEKDYEILFK	1	4503987	N-Term(iTRAQ4plex); K6(iTRAQ4plex); K13(iTRAQ4plex)	2.337		3.1439	3	687.05	2059.14	-15.5786	66.1227
											NLDGISHAPNAVK	1	4503987	N-Term(iTRAQ4plex); K13(iTRAQ4plex)	1.881		3.97192	3	541.973	1623.9	-0.859824	17.9571
4502993	NP_001858.1	COX7C	cytochrome c oxidase subunit 7C, mitochondrial precursor [Homo sapiens]	14.29	1	1	1	1	2.09554
											NLPFSVENK	1	4502993	N-Term(iTRAQ4plex); K9(iTRAQ4plex)	2.096		3.03648	2	668.379	1335.75	-0.701951	28.3259
45504382	NP_079495.1	DNAJC5	dnaJ homolog subfamily C member 5 [Homo sapiens]	28.79	1	4	4	13	2.09465	40.0279
											APEGEETEFYVSPEDLEAQLQSDER	6	45504382	N-Term(iTRAQ4plex)	1.6	59.1	5.98827	2	1506.68	3012.36	-3.70976	72.5816
											EINNAHAILTDATK	3	45504382	N-Term(iTRAQ4plex); K14(iTRAQ4plex)	2.629	31	5.81882	2	899.995	1798.98	-4.56153	27.2885
											EINNAHAILTDATKR	2	45504382	N-Term(iTRAQ4plex); K14(iTRAQ4plex)	1.583		4.71509	3	652.367	1955.09	-2.76033	26.9097
											SLSTSGESLYHVLGLDK	2	45504382	N-Term(iTRAQ4plex); K17(iTRAQ4plex)	2.837	8.4	4.41656	3	698.714	2094.13	-2.70199	56.8226
226246554	NP_001139669.1	C13orf40	coiled-coil domain-containing protein 168 [Homo sapiens]	0.1	1	1	1	1	2.09222
											TLEIQMK	1	226246554	N-Term(iTRAQ4plex); K7(iTRAQ4plex)	2.092		2.88313	2	575.84	1150.67	-2.18542	22.737
55769554	NP_055868.1	PPFIA4	liprin-alpha-4 [Homo sapiens]	3.42	1	1	1	1	2.09199
											DGATGHVLLTDSEFSMQEPMVPAK	1	55769554	N-Term(iTRAQ4plex); K24(iTRAQ4plex)	2.092		4.77421	3	950.142	2848.41	0.450346	55.7649
11968148	NP_065759.1	SLC12A5	solute carrier family 12 member 5 isoform 2 [Homo sapiens]	19.27	13	15	15	34	2.09188	11.1746
											ESSPFINSTDTEK	1	11968148	N-Term(iTRAQ4plex); K13(iTRAQ4plex)	2.604		4.61385	2	871.938	1742.87	0.194423	21.6329
											DGVSHLIQSGGLGGLQHNTVLVGWPR	1	11968148	N-Term(iTRAQ4plex)	2.761		3.9904	4	711.128	2841.49	-11.9695	66.2227
											ETTAGHLALLVTK	3	11968148	N-Term(iTRAQ4plex); K13(iTRAQ4plex)	1.746	8.6	5.47681	2	821.49	1641.97	-2.52555	31.5135
											DGIVPFLQVFGHGK	5	11968148	N-Term(iTRAQ4plex); K14(iTRAQ4plex)	2.09	17	6.26248	3	601.343	1802.02	-2.95697	65.8025
											AEDASGEAAAMLNNMR	1	11968148	N-Term(iTRAQ4plex)	2.16		5.95932	2	897.915	1794.82	-0.632495	45.1149
											DFFSMKPEWENLNQSNVR	1	11968148	N-Term(iTRAQ4plex); M5(Oxidation); K6(iTRAQ4plex)	2.085		4.65078	3	849.081	2545.23	-3.37091	47.745
											NFIELVR	2	11968148	N-Term(iTRAQ4plex)	1.911		2.92392	2	517.809	1034.61	-0.625218	33.9614
											LVLLNMPGPPR	1	11968148	N-Term(iTRAQ4plex)	1.628		3.88816	2	675.906	1350.81	0.446564	48.5493
											DLTTFLYHLR	3	11968148	N-Term(iTRAQ4plex)	1.898	9.7	3.94921	3	474.928	1422.77	-11.4303	64.7392
											KDLTTFLYHLR	1	11968148	K1(iTRAQ4plex); N-Term(iTRAQ4plex)	1.82		5.74702	3	565.663	1694.97	-5.56838	54.3842
											IFTVAQMDDNSIQMK	2	11968148	N-Term(iTRAQ4plex); K15(iTRAQ4plex)	2.345	12.5	5.16215	2	1015.02	2029.03	-2.40564	49.8331
											VDQDQNVVHPQLLSLTSQLK	5	11968148	N-Term(iTRAQ4plex); K20(iTRAQ4plex)	2.314		6.79022	3	850.808	2550.41	-1.35949	52.2564
											ENLWSSYLTK	2	11968148	N-Term(iTRAQ4plex); K10(iTRAQ4plex)	1.924		4.36123	2	764.915	1528.82	-1.66926	51.3906
											NGDENYMEFLEVLTEHLDR	1	11968148	N-Term(iTRAQ4plex)	1.96		5.51174	3	823.388	2468.15	-1.37695	83.5429
											GLTIVGSVLEGTFLENHPQAQR	1	11968148	N-Term(iTRAQ4plex)	2.175		6.10993	3	837.453	2510.34	-1.73879	83.0364
											DFFSMKPEWENLNQSNVR	4	11968148	N-Term(iTRAQ4plex); K6(iTRAQ4plex)	2.222		5.42332	3	843.751	2529.24	-2.26558	56.067
46488923	NP_004310.1	ASTN1	astrotactin-1 isoform 1 precursor [Homo sapiens]	3.94	2	3	3	3	2.09004	16.3465
											ETPILDGYEYDITDLR	1	46488923	N-Term(iTRAQ4plex)	2.453		4.14042	2	1029.01	2057.02	-1.31307	64.0061
											EQQTAYNTLLDLGSPTLHR	1	46488923	N-Term(iTRAQ4plex)	1.775		6.1059	3	767.736	2301.19	-1.0668	57.6867
											YSEIKPYGLDWAELSR	1	46488923	N-Term(iTRAQ4plex); K5(iTRAQ4plex)	2.043		4.29656	3	739.057	2215.16	-3.22638	54.5216
4758714	NP_004519.1	MGST3	microsomal glutathione S-transferase 3 [Homo sapiens]	34.21	1	5	5	24	2.08544	13.1775
											YKVEYPIMYSTDPENGHIFNCIQR	2	4758714	N-Term(iTRAQ4plex); K2(iTRAQ4plex); M8(Oxidation); C21(Methylthio)	2.771		8.11019	3	1089.85	3267.55	-1.944	61.3183
											IASGLGLAWIVGR	4	4758714	N-Term(iTRAQ4plex)	2.235	15.6	5.04329	2	728.942	1456.88	0.205825	72.3038
											VLYAYGYYTGEPSKR	2	4758714	N-Term(iTRAQ4plex); K14(iTRAQ4plex)	2.328		4.96499	3	685.69	2055.06	-11.5308	31.2328
											VEYPIMYSTDPENGHIFNCIQR	1	4758714	N-Term(iTRAQ4plex); M6(Oxidation); C19(Methylthio)	4.046		6.56691	3	944.766	2832.28	-2.89735	61.8623
											YKVEYPIMYSTDPENGHIFNCIQR	4	4758714	N-Term(iTRAQ4plex); K2(iTRAQ4plex); C21(Methylthio)	2.238		7.28171	3	1084.52	3251.56	-0.514053	68.0921
											VEYPIMYSTDPENGHIFNCIQR	5	4758714	N-Term(iTRAQ4plex); C19(Methylthio)	1.765	4.4	7.12118	3	939.435	2816.29	-2.42212	68.098
											VLYAYGYYTGEPSK	6	4758714	N-Term(iTRAQ4plex); K14(iTRAQ4plex)	1.958	14	4.58899	2	949.978	1898.95	-15.3723	41.6699
38570103	NP_942582.1	TBC1D8B	TBC1 domain family member 8B isoform b [Homo sapiens]	1.11	2	1	1	1	2.08343
											SVIISIK	1	38570103	N-Term(iTRAQ4plex); K7(iTRAQ4plex)	2.083		2.94004	2	524.354	1047.7	-0.0397206	27.1092
258613943	NP_001158222.1	ASPH	aspartyl/asparaginyl beta-hydroxylase isoform f [Homo sapiens]	6.58	2	3	3	3	2.08119	14.059
											EGIESGDPGTDDGR	1	258613943	N-Term(iTRAQ4plex)	2.388		3.37731	2	774.849	1548.69	1.41648	14.8288
											GDWSQFTLWQQGR	1	258613943	N-Term(iTRAQ4plex)	1.874		4.21187	2	876.917	1752.83	-17.2157	60.12
											GAIETYQEVASLPDVPADLLK	1	258613943	N-Term(iTRAQ4plex); K21(iTRAQ4plex)	2.193		5.3462	2	1259.19	2517.37	-0.464684	76.0603
28269681	NP_783313.1	NDUFA11	NADH dehydrogenase [ubiquinone] 1 alpha subcomplex subunit 11 isoform 1 [Homo sapiens]	33.33	2	3	3	5	2.0801	32.1263
											AYSTTSIASVAGLTAAAYR	2	28269681	N-Term(iTRAQ4plex)	2.731		5.89246	2	1009.54	2018.06	-1.99208	56.6284
											VTLNPPGTFLEGVAK	2	28269681	N-Term(iTRAQ4plex); K15(iTRAQ4plex)	2.113		4.10342	2	916.031	1831.05	-1.20929	51.2996
											QYWDIPDGTDCHR	1	28269681	N-Term(iTRAQ4plex); C11(Methylthio)	1.396		3.17584	3	599.259	1795.76	-0.905753	40.0145
382545139	NP_001244258.1	ARRB2	beta-arrestin-2 isoform 4 [Homo sapiens]	6.67	6	1	1	1	2.07748
											DLFIATYQAFPPVPNPPRPPTR	1	382545139	N-Term(iTRAQ4plex)	2.077		3.49887	3	880.132	2638.38	-16.9147	64.5991
4507725	NP_000362.1	TTR	transthyretin precursor [Homo sapiens]	32.65	1	3	3	6	2.0774	34.0267
											GSPAINVAVHVFR	2	4507725	N-Term(iTRAQ4plex)	1.302		5.10964	3	504.292	1510.86	-0.468652	37.0636
											TSESGELHGLTTEEEFVEGIYK	2	4507725	N-Term(iTRAQ4plex); K22(iTRAQ4plex)	2.685		6.53623	3	915.121	2743.35	-2.53905	60.6894
											AADDTWEPFASGK	2	4507725	N-Term(iTRAQ4plex); K13(iTRAQ4plex)	2.245		4.98829	2	841.916	1682.83	-0.594386	36.071
166235140	NP_001107572.1	SEZ6L2	seizure 6-like protein 2 isoform 4 precursor [Homo sapiens]	1.98	6	1	1	2	2.0738
											TASDAGFPVGSHVQYR	2	166235140	N-Term(iTRAQ4plex)	2.074		4.50167	3	612.642	1835.91	-1.88936	23.5968
262118282	NP_115618.3	PLXNA1	plexin-A1 precursor [Homo sapiens]	8.33	1	11	12	15	2.07342	22.6406
											LSLPWLLNK	1	262118282	N-Term(iTRAQ4plex); K9(iTRAQ4plex)	1.601		3.64091	2	686.432	1371.86	-2.57334	70.6459
											SKLEQVVDTMALSS	1	262118282	N-Term(iTRAQ4plex); K2(iTRAQ4plex)	1.805		2.83455	2	898.488	1795.97	-1.94558	63.7229
											NLLPPAPGNSR	1	262118282	N-Term(iTRAQ4plex)	1.5		2.76009	2	640.366	1279.72	0.16753	22.4897
											CLTPPGQSPGSAPIIININR	2	262118282	C1(Methylthio); N-Term(iTRAQ4plex)	1.903		5.33144	2	1119.59	2238.18	-1.8592	60.1361
											VLFPGIEDHPVLK	1	262118282	N-Term(iTRAQ4plex); K13(iTRAQ4plex)	1.888		3.46733	3	584.68	1752.03	-1.80978	45.6285
											TPMITPDLESGTK	1	262118282	N-Term(iTRAQ4plex); K13(iTRAQ4plex)	1.906		4.5655	2	839.452	1677.9	-0.329732	29.1823
											AADMDLEWR	1	157738645;262118282	N-Term(iTRAQ4plex)			4.08342	2	625.802	1250.6	0.955589	35.1967
											EMEVQANVEK	1	262118282	N-Term(iTRAQ4plex); K10(iTRAQ4plex)	1.7		4.32632	2	732.883	1464.76	-0.860406	19.8281
											LNTLAHYQVTDGSSVALVPK	1	262118282	N-Term(iTRAQ4plex); K20(iTRAQ4plex)	3.037		4.87089	3	801.115	2401.33	-1.15059	47.6098
											LLLLDYAANR	1	262118282	N-Term(iTRAQ4plex)	1.766		3.44427	2	653.386	1305.76	-0.317419	53.7231
											SPPELGERPDELGFVMDNVR	2	262118282	N-Term(iTRAQ4plex)	2.45		3.19971	3	801.067	2401.19	-2.87709	59.3579
											QLLSDLIEK	2	262118282	N-Term(iTRAQ4plex); K9(iTRAQ4plex)	1.835	22.4	3.94901	2	673.911	1346.81	0.92477	49.2761
188497750	NP_277035.2	HK1	hexokinase-1 isoform HKI-td [Homo sapiens]	41.66	6	30	33	142	2.07159	13.8541
											LVDEYSLNAGK	3	188497750	N-Term(iTRAQ4plex); K11(iTRAQ4plex)	2.614	9.2	4.7579	2	748.913	1496.82	-0.682811	29.5417
											GAAMVTAVAYR	4	188497750;15553127	N-Term(iTRAQ4plex)			4.51181	2	627.343	1253.68	-0.0538276	26.0401
											FNTSDVSAIEK	5	188497750	N-Term(iTRAQ4plex); K11(iTRAQ4plex)	2.168	22.9	4.62509	2	749.904	1498.8	1.58391	29.2343
											MVSGMYLGELVR	2	188497750	M1(Oxidation); N-Term(iTRAQ4plex)	2.087		4.39541	2	757.895	1514.78	-0.51445	44.8773
											IDEAILITWTK	12	188497750	N-Term(iTRAQ4plex); K11(iTRAQ4plex)	1.945	24.4	4.65941	2	795.973	1590.94	2.18021	67.7029			188497750
											MISGMYLGEIVR	4	188497750;15553127	N-Term(iTRAQ4plex)			4.89254	2	756.905	1512.8	-0.907374	54.6068
											ASGVEGADVVK	1	188497750	N-Term(iTRAQ4plex); K11(iTRAQ4plex)	2.821		4.61122	2	660.373	1319.74	-1.52917	15.7566
											AILQQLGLNSTCDDSILVK	2	188497750	N-Term(iTRAQ4plex); C12(Methylthio); K19(iTRAQ4plex)	1.509		4.86399	3	789.093	2365.26	-2.90666	75.9679
											AAQLCGAGMAAVVDK	6	188497750	N-Term(iTRAQ4plex); C5(Methylthio); K15(iTRAQ4plex)	1.863	0.8	6.23683	2	869.949	1738.89	0.843278	54.6753
											SANLVAATLGAILNR	1	188497750	N-Term(iTRAQ4plex)	2.883		3.81557	2	814.485	1627.96	0.365666	83.4871
											GAALITAVGVR	4	188497750	N-Term(iTRAQ4plex)	2.574	16.8	3.86405	2	586.368	1171.73	0.389897	30.1507
											LSDETLIDIMTR	8	188497750	N-Term(iTRAQ4plex)	2.548	7.4	4.79386	2	775.914	1550.82	-0.230612	70.4243
											GKFNTSDVSAIEK	3	188497750	N-Term(iTRAQ4plex); K2(iTRAQ4plex); K13(iTRAQ4plex)	2.192		5.34484	2	914.511	1828.01	-1.70476	23.6186
											NILIDFTK	9	188497750;15553127	N-Term(iTRAQ4plex); K8(iTRAQ4plex)			3.50175	2	626.38	1251.75	-2.30272	48.2122
											CNVSFLLSEDGSGK	7	188497750	C1(Methylthio); N-Term(iTRAQ4plex); K14(iTRAQ4plex)	1.363	21	5.00143	2	895.44	1789.87	1.19887	60.1984
											TPDGTENGDFLALDLGGTNFR	5	188497750	N-Term(iTRAQ4plex)	3.143		5.21436	2	1177.57	2354.14	-0.29545	66.4295
											TTVGVDGSLYK	5	188497750	N-Term(iTRAQ4plex); K11(iTRAQ4plex)	2.089	2.5	4.5083	2	714.402	1427.8	-1.49535	22.0442
											MCINTEWGAFGDDGSLEDIR	8	188497750	N-Term(iTRAQ4plex); C2(Methylthio)	1.802	4.1	5.89567	2	1210.03	2419.04	-1.60393	76.3228
											SIPDGSEK	1	188497750	N-Term(iTRAQ4plex); K8(iTRAQ4plex)	2.095		2.92285	2	560.807	1120.61	-1.56526	14.1299
											FLSQIESDR	2	188497750	N-Term(iTRAQ4plex)	2.083		3.50156	2	619.828	1238.65	-1.04081	30.7966
											MVSGMYLGELVR	3	188497750	N-Term(iTRAQ4plex)	1.652	8.1	4.45015	2	749.898	1498.79	-0.0847183	52.6313
											FLLSESGSGK	2	188497750	N-Term(iTRAQ4plex); K10(iTRAQ4plex)	2.298	1	3.52379	2	656.871	1312.73	-0.815788	23.9406
											MISGMYLGEIVR	1	188497750;15553127	M1(Oxidation); N-Term(iTRAQ4plex)			3.65566	2	764.903	1528.8	-0.12685	46.3725
											LPVGFTFSFPCQQSK	2	188497750	N-Term(iTRAQ4plex); C11(Methylthio); K15(iTRAQ4plex)	1.405		4.72789	2	1010.52	2020.02	-1.32693	78.4509
											AEMELGLR	1	188497750	N-Term(iTRAQ4plex)	2.152		2.83882	2	531.79	1062.57	-0.499471	26.1797
											DMLLEVK	4	188497750	N-Term(iTRAQ4plex); K7(iTRAQ4plex)	1.88	2.9	3.297	2	568.336	1135.66	1.24798	31.7693
											GQISETLK	1	188497750	N-Term(iTRAQ4plex); K8(iTRAQ4plex)	1.291		3.07978	2	582.345	1163.68	-3.68161	14.6641
											RTPDGTENGDFLALDLGGTNFR	1	188497750	N-Term(iTRAQ4plex)	2.344		6.56867	3	837.417	2510.24	-1.00579	56.4051
											DFNPTATVK	2	188497750	N-Term(iTRAQ4plex); K9(iTRAQ4plex)	2.101	14.9	3.48981	2	640.857	1280.71	-2.28552	19.2191
											ATDCVGHDVVTLLR	8	188497750	N-Term(iTRAQ4plex); C4(Methylthio)	1.607	0.1	5.01619	2	844.93	1688.85	-2.7558	46.7578
											GAAMVTAVAYR	2	188497750;15553127	N-Term(iTRAQ4plex); M4(Oxidation)			3.24857	2	635.341	1269.67	-0.0861919	19.8055
											HIDLVEGDEGR	3	188497750	N-Term(iTRAQ4plex)	2.334	6.8	3.96544	3	461.905	1383.7	1.11482	15.9916
											LNVTVGVDGTLYK	8	188497750	N-Term(iTRAQ4plex); K13(iTRAQ4plex)	2.377	10.1	4.71146	2	833.984	1666.96	-0.0718549	45.7345
											KLPVGFTFSFPCQQSK	3	188497750	K1(iTRAQ4plex); N-Term(iTRAQ4plex); C12(Methylthio); K16(iTRAQ4plex)	1.889	1.6	5.85899	2	1146.6	2292.2	-12.0916	70.9669
											LGVEPSDDDCVSVQHVCTIVSFR	1	188497750	N-Term(iTRAQ4plex); C10(Methylthio); C17(Methylthio)	1.205		5.3656	3	914.42	2741.25	-2.24179	83.1111
											QIEETLAHFHLTK	8	188497750	N-Term(iTRAQ4plex); K13(iTRAQ4plex)	2.405		6.98819	4	464.513	1855.03	-1.19009	53.7415
24431958	NP_004722.2	SLC16A7	monocarboxylate transporter 2 [Homo sapiens]	1.67	1	1	1	1	2.06964
											YLDFSLFK	1	24431958	N-Term(iTRAQ4plex); K8(iTRAQ4plex)	2.07		3.1925	2	660.874	1320.74	-2.05538	70.3214
8922712	NP_060713.1	2011-09-01	septin-11 [Homo sapiens]	42.19	1	8	16	52	2.06639	17.7207
											STLMDTLFNTK	7	8922712;22035577	N-Term(iTRAQ4plex); K11(iTRAQ4plex)			5.06254	2	779.921	1558.84	-2.52674	60.8123
											SLDLVTMK	3	8922712;149363661;22035577	N-Term(iTRAQ4plex); K8(iTRAQ4plex)			3.35833	2	597.854	1194.7	-0.244679	31.0733
											SYELQESNVR	2	8922712	N-Term(iTRAQ4plex)	2.575	6.2	4.03137	2	684.847	1368.69	-1.02249	21.095
											ELEEEVNNFQK	5	8922712	N-Term(iTRAQ4plex); K11(iTRAQ4plex)	1.602	5.9	5.55046	2	833.931	1666.86	1.624	33.428
											QYPWGVVQVENENHCDFVK	5	8922712;149363661;30795193	N-Term(iTRAQ4plex); C15(Methylthio); K19(iTRAQ4plex)			7.79104	3	875.752	2625.24	-1.99447	58.0539
											VNMEDLR	2	8922712;149363661;22035577	N-Term(iTRAQ4plex)			2.86925	2	510.767	1020.53	1.17804	21.3493
											RNEFLGELQK	4	8922712;22035577	N-Term(iTRAQ4plex); K10(iTRAQ4plex)			5.23168	3	507.959	1521.86	0.220123	29.9304
											SLFNYHDTR	1	8922712	N-Term(iTRAQ4plex)	2.169		4.0033	3	432.887	1296.65	0.207227	18.5002
											NEFLGELQK	1	8922712;22035577	N-Term(iTRAQ4plex); K9(iTRAQ4plex)			3.74581	2	683.384	1365.76	-0.560452	33.2161
											CKLEEMGFK	2	8922712;22035577	C1(Methylthio); N-Term(iTRAQ4plex); K2(iTRAQ4plex); K9(iTRAQ4plex)			4.29999	2	781.908	1562.81	-1.13762	38.4083
											AAAQLLQSQAQQSGAQQTK	2	8922712	N-Term(iTRAQ4plex); K19(iTRAQ4plex)	2.44		6.73952	3	749.064	2245.18	-15.815	23.3254
											FESDPATHNEPGVR	2	8922712	N-Term(iTRAQ4plex)	2.165		4.88591	3	567.276	1699.81	-0.566463	15.6265
											DTDPDSKPFSLQETYEAK	8	8922712;22035577	N-Term(iTRAQ4plex); K7(iTRAQ4plex); K18(iTRAQ4plex)			5.87019	3	835.089	2503.25	-1.99393	34.2554
											KAAAQLLQSQAQQSGAQQTK	1	8922712	K1(iTRAQ4plex); N-Term(iTRAQ4plex); K20(iTRAQ4plex)	1.753		7.34997	3	839.809	2517.41	0.17113	19.8739
											NLSLSGHVGFDSLPDQLVNK	4	8922712	N-Term(iTRAQ4plex); K20(iTRAQ4plex)	2.51		7.38907	2	1214.66	2428.31	-0.848237	56.2679
											LTIVDTVGFGDQINK	3	8922712	N-Term(iTRAQ4plex); K15(iTRAQ4plex)	1.912	18.7	4.63472	2	954.538	1908.07	0.279767	54.7371
13569962	NP_112243.1	RAB1B	ras-related protein Rab-1B [Homo sapiens]	51.74	1	3	7	19	2.06555	6.62112
											QWLQEIDR	3	13569962;4758988	N-Term(iTRAQ4plex)			3.26039	2	616.322	1231.64	-15.5568	37.1265
											NATNVEQAFMTMAAEIK	1	13569962	N-Term(iTRAQ4plex); M10(Oxidation); K17(iTRAQ4plex)	1.692		5.4478	3	725.033	2173.08	-1.09028	73.7188
											FADDTYTESYISTIGVDFK	4	13569962;4758988	N-Term(iTRAQ4plex); K19(iTRAQ4plex)			4.9972	2	1230.6	2460.2	-1.89159	71.7471
											YASENVNK	1	13569962;4758988	N-Term(iTRAQ4plex); K8(iTRAQ4plex)			3.14635	2	606.827	1212.65	0.302433	13.3449
											MGPGAASGGERPNLK	1	13569962	N-Term(iTRAQ4plex); K15(iTRAQ4plex)	1.98		3.52676	3	577.313	1729.92	-1.35915	14.4175
											EFADSLGIPFLETSAK	5	13569962;4758988	N-Term(iTRAQ4plex); K16(iTRAQ4plex)			5.21077	2	1007.04	2013.08	-1.18325	72.8836
											GAHGIIVVYDVTDQESYANVK	3	13569962	N-Term(iTRAQ4plex); K21(iTRAQ4plex)	1.994		8.08253	3	856.114	2566.33	-4.63801	44.5409
											NATNVEQAFMTMAAEIK	1	13569962	N-Term(iTRAQ4plex); K17(iTRAQ4plex)	2.922		4.12079	3	719.701	2157.09	-1.39017	83.1676
122937233	NP_001073887.1	DLGAP3	disks large-associated protein 3 [Homo sapiens]	2.04	1	1	1	2	2.0652
											GPAGAGPGPAPGTGTAPEPR	2	122937233	N-Term(iTRAQ4plex)	2.065		5.20275	2	929.979	1858.95	-1.169	18.3992
194248072	NP_005336.3	HSPA1A	heat shock 70 kDa protein 1A/1B [Homo sapiens]	44.15	1	18	23	114	2.06475	39.2408
											LSKEEIER	1	194248072	N-Term(iTRAQ4plex); K3(iTRAQ4plex)	1.873		3.55995	2	646.377	1291.75	0.182791	14.1886
											DAGVIAGLNVLR	4	194248072	N-Term(iTRAQ4plex)	1.644		3.85836	2	671.402	1341.8	0.0241761	47.9196
											SINPDEAVAYGAAVQAAILMGDK	2	194248072	N-Term(iTRAQ4plex); M20(Oxidation); K23(iTRAQ4plex)	2.986		7.21308	3	870.123	2608.35	0.534849	80.4612
											ITITNDK	1	13676857;5729877;34419635;194248072	N-Term(iTRAQ4plex); K7(iTRAQ4plex)			2.82112	2	546.828	1092.65	-1.78856	17.0787
											LVNHFVEEFK	5	194248072	N-Term(iTRAQ4plex); K10(iTRAQ4plex)	1.897		4.3709	2	775.433	1549.86	-1.64456	48.4812
											ELEQVCNPIISGLYQGAGGPGPGGFGAQGPK	1	194248072	N-Term(iTRAQ4plex); C6(Methylthio); K31(iTRAQ4plex)			5.01437	3	1111.56	3332.66	-0.0643334	83.1401
											NQVALNPQNTVFDAK	5	194248072	N-Term(iTRAQ4plex); K15(iTRAQ4plex)	2.139	30.6	4.9353	2	974.03	1947.05	-0.865759	31.695
											KFGDPVVQSDMK	1	194248072	K1(iTRAQ4plex); N-Term(iTRAQ4plex); M11(Oxidation); K12(iTRAQ4plex)	2.977		4.63577	3	600.329	1798.97	-1.17217	15.7486
											LLQDFFNGR	4	194248072	N-Term(iTRAQ4plex)	1.91	5.1	3.35624	2	627.341	1253.67	-1.54466	59.8861
											LVNHFVEEFKR	6	194248072	N-Term(iTRAQ4plex); K10(iTRAQ4plex)	1.963	20.3	4.40856	3	569.325	1705.96	-0.849024	44.7439
											ATAGDTHLGGEDFDNR	8	34419635;194248072	N-Term(iTRAQ4plex)			5.39354	2	910.418	1819.83	-2.014	17.7199
											SINPDEAVAYGAAVQAAILMGDK	4	194248072	N-Term(iTRAQ4plex); K23(iTRAQ4plex)	1.537		5.73255	2	1296.68	2592.36	-0.59415	83.2448
											AFYPEEISSMVLTK	12	194248072	N-Term(iTRAQ4plex); K14(iTRAQ4plex)	1.792	7.6	4.88614	2	952.009	1903.01	-0.549178	64.8169
											FGDPVVQSDMK	2	194248072	N-Term(iTRAQ4plex); K11(iTRAQ4plex)	1.495	14.3	3.3194	2	755.882	1510.76	-15.936	28.2338
											IINEPTAAAIAYGLDR	9	34419635;194248072	N-Term(iTRAQ4plex)			4.81797	2	916.505	1832	-0.754096	57.3202
											NALESYAFNMK	7	194248072	N-Term(iTRAQ4plex); K11(iTRAQ4plex)	1.688	7.4	5.2328	2	788.406	1575.8	-2.44482	46.397
											SAVEDEGLK	1	194248072	N-Term(iTRAQ4plex); K9(iTRAQ4plex)	2.562		3.38354	2	618.339	1235.67	-1.90172	15.2516
											KELEQVCNPIISGLYQGAGGPGPGGFGAQGPK	1	194248072	K1(iTRAQ4plex); N-Term(iTRAQ4plex); C7(Methylthio); K32(iTRAQ4plex)	3.029		10.7528	3	1202.29	3604.87	1.02093	79.1754
											FGDPVVQSDMK	1	194248072	N-Term(iTRAQ4plex); M10(Oxidation); K11(iTRAQ4plex)	4.548		2.84136	2	763.891	1526.77	-1.72459	20.1972
											GGSGSGPTIEEVD	2	194248072	N-Term(iTRAQ4plex)	1.214	28.6	2.29924	2	674.821	1348.64	0.0912511	18.6599
											FEELCSDLFR	1	34419635;194248072	N-Term(iTRAQ4plex); C5(Methylthio)			3.47816	2	724.837	1448.67	0.214471	83.4928
											HWPFQVINDGDKPK	10	194248072	N-Term(iTRAQ4plex); K12(iTRAQ4plex); K14(iTRAQ4plex)	1.851	26	5.47381	4	529.044	2113.15	-0.285056	34.365
											TTPSYVAFTDTER	10	13676857;5729877;34419635;194248072	N-Term(iTRAQ4plex)			5.06013	2	816.404	1631.8	-1.26067	28.7326
											KFGDPVVQSDMK	2	194248072	K1(iTRAQ4plex); N-Term(iTRAQ4plex); K12(iTRAQ4plex)	1.798		5.1087	3	594.997	1782.98	-1.12493	21.3907
											QTQIFTTYSDNQPGVLIQVYEGER	7	194248072	N-Term(iTRAQ4plex)	3.718	18.7	4.3612	4	733.371	2930.46	-0.445095	71.077
											AQIHDLVLVGGSTR	7	194248072	N-Term(iTRAQ4plex)	1.909		4.91228	2	805.459	1609.91	-2.76206	28.8633
224809323	NP_001139246.1	GPR56	G-protein coupled receptor 56 isoform b precursor [Homo sapiens]	1.46	3	1	1	1	2.06411
											DLQLLSQFLK	1	224809323	N-Term(iTRAQ4plex); K10(iTRAQ4plex)	2.064		3.17266	2	746.943	1492.88	-12.6088	78.4592
118918403	NP_055995.4	SYNE2	nesprin-2 isoform 1 [Homo sapiens]	0.1	2	1	1	1	2.06402
											LDIWNIK	1	118918403	N-Term(iTRAQ4plex); K7(iTRAQ4plex)	2.064		2.77184	2	595.362	1189.72	-1.7762	50.0476
4502027	NP_000468.1	ALB	serum albumin preproprotein [Homo sapiens]	67	2	41	41	290	2.06292	36.0212
											DDNPNLPR	1	4502027	N-Term(iTRAQ4plex)	2.027		3.02241	2	542.778	1084.55	-0.724867	13.2074
											HPYFYAPELLFFAK	5	4502027	N-Term(iTRAQ4plex); K14(iTRAQ4plex)	1.889		5.1389	2	1016.05	2031.1	-0.277412	82.6121
											LCTVATLR	2	4502027	N-Term(iTRAQ4plex); C2(Methylthio)	1.598		3.1116	2	533.796	1066.59	-1.72953	32.26
											DVFLGMFLYEYAR	1	4502027	N-Term(iTRAQ4plex)	1.887		4.48378	2	884.448	1767.89	-0.695161	85.9361
											QEPERNECFLQHK	4	4502027	N-Term(iTRAQ4plex); C8(Methylthio); K13(iTRAQ4plex)	1.891		4.54023	2	996.486	1991.96	-1.07279	21.3782
											VHTECCHGDLLECADDR	18	4502027	N-Term(iTRAQ4plex); C5(Methylthio); C6(Methylthio); C13(Methylthio)	1.02	36.7	6.81241	3	733.284	2197.84	-1.04764	49.486
											YICENQDSISSK	8	4502027	N-Term(iTRAQ4plex); C3(Methylthio); K12(iTRAQ4plex)	1.687	12.8	5.086	2	860.91	1720.81	-0.0899819	28.8297
											LVRPEVDVMCTAFHDNEETFLK	5	4502027	N-Term(iTRAQ4plex); C10(Methylthio); K22(iTRAQ4plex)	2.238		6.35088	3	976.484	2927.44	0.640897	82.8357
											QNCELFEQLGEYK	13	4502027	N-Term(iTRAQ4plex); C3(Methylthio); K13(iTRAQ4plex)	2.104	7.7	5.46684	2	967.967	1934.93	1.92106	64.7516
											YLYEIAR	1	4502027	N-Term(iTRAQ4plex)	2.557		2.83499	2	536.301	1071.59	-1.26959	30.0621
											FQNALLVR	2	4502027	N-Term(iTRAQ4plex)	2.293	10.3	3.07304	2	552.836	1104.67	0.520005	31.1911
											DLGEENFK	3	4502027	N-Term(iTRAQ4plex); K8(iTRAQ4plex)	1.911	3.4	3.48289	2	620.326	1239.65	-0.34033	20.6756
											LKECCEKPLLEK	2	4502027	N-Term(iTRAQ4plex); K2(iTRAQ4plex); C4(Methylthio); C5(Methylthio); K7(iTRAQ4plex); K12(iTRAQ4plex)	0.888		4.41856	2	1051.07	2101.13	-3.88513	46.7019
											AAFTECCQAADK	11	4502027	N-Term(iTRAQ4plex); C6(Methylthio); C7(Methylthio); K12(iTRAQ4plex)	1.452	10.7	5.47631	2	819.356	1637.71	1.30958	49.0033
											KQTALVELVK	7	4502027	K1(iTRAQ4plex); N-Term(iTRAQ4plex); K10(iTRAQ4plex)	1.992		4.80964	3	521.006	1561	-1.10334	26.3101
											AVMDDFAAFVEK	3	4502027	N-Term(iTRAQ4plex); M3(Oxidation); K12(iTRAQ4plex)	2.384	0.3	4.66918	2	823.923	1646.84	2.90153	52.1465
											DVFLGMFLYEYAR	9	4502027	N-Term(iTRAQ4plex); M6(Oxidation)	5.344	13.5	4.27666	3	595.299	1783.88	-0.377836	80.5697
											AVMDDFAAFVEK	29	4502027	N-Term(iTRAQ4plex); K12(iTRAQ4plex)	2.113	10.9	5.76	2	815.924	1630.84	0.859882	68.9681
											AACLLPK	1	4502027	N-Term(iTRAQ4plex); C3(Methylthio); K7(iTRAQ4plex)	2.242		2.78413	2	525.307	1049.61	-1.80547	28.9701
											ETYGEMADCCAK	7	4502027	N-Term(iTRAQ4plex); C9(Methylthio); C10(Methylthio); K12(iTRAQ4plex)	1.255	9.5	5.11005	2	850.838	1700.67	-0.734099	44.7508			4502027
											ADDKETCFAEEGK	2	4502027	N-Term(iTRAQ4plex); K4(iTRAQ4plex); C7(Methylthio); K13(iTRAQ4plex)	1.967		5.11157	2	960.956	1920.9	-0.342119	22.185
											SHCIAEVENDEMPADLPSLAADFVESK	13	4502027	N-Term(iTRAQ4plex); C3(Methylthio); M12(Oxidation); K27(iTRAQ4plex)	2.508	9.7	8.44731	3	1089.84	3267.51	-0.283696	79.9357
											RPCFSALEVDETYVPK	25	4502027	N-Term(iTRAQ4plex); C3(Methylthio); K16(iTRAQ4plex)	1.758	28.4	6.32353	3	730.039	2188.1	0.394022	58.4372
											ETYGEMADCCAK	1	4502027	N-Term(iTRAQ4plex); M6(Oxidation); C9(Methylthio); C10(Methylthio); K12(iTRAQ4plex)	3.141		3.04024	2	858.837	1716.67	1.52379	28.9097
											FKDLGEENFK	7	4502027	N-Term(iTRAQ4plex); K2(iTRAQ4plex); K10(iTRAQ4plex)	1.957	1.1	3.94398	3	553.641	1658.91	-1.26251	31.5461
											ECCEKPLLEK	2	4502027	N-Term(iTRAQ4plex); C2(Methylthio); C3(Methylthio); K5(iTRAQ4plex); K10(iTRAQ4plex)	0.886		3.84044	2	858.431	1715.85	-1.28604	33.8257
											TCVADESAENCDK	5	4502027	N-Term(iTRAQ4plex); C2(Methylthio); C11(Methylthio); K13(iTRAQ4plex)	1.458	12.5	5.33225	2	882.861	1764.71	-0.497703	24.1439
											AEFAEVSK	7	4502027	N-Term(iTRAQ4plex); K8(iTRAQ4plex)	2.276	29.3	3.39978	2	584.825	1168.64	-2.24327	20.8546
											LVTDLTK	1	4502027	N-Term(iTRAQ4plex); K7(iTRAQ4plex)	2.088		2.82973	2	539.341	1077.67	-1.79236	22.571
											RHPDYSVVLLLR	4	4502027	N-Term(iTRAQ4plex)	2.327		5.17165	3	537.987	1611.95	0.334108	52.1685
											KVPQVSTPTLVEVSR	11	4502027	K1(iTRAQ4plex); N-Term(iTRAQ4plex)	2.034	35.6	5.33532	3	643.385	1928.14	-1.4278	31.1318
											SHCIAEVENDEMPADLPSLAADFVESK	9	4502027	N-Term(iTRAQ4plex); C3(Methylthio); K27(iTRAQ4plex)	1.094		8.48357	3	1084.51	3251.51	-0.534987	83.0561
											VPQVSTPTLVEVSR	7	4502027	N-Term(iTRAQ4plex)	2.716	0.8	4.48357	3	552.652	1655.94	-1.6924	42.8607
											HPDYSVVLLLR	4	4502027	N-Term(iTRAQ4plex)	2.569	5.6	4.56766	3	485.951	1455.84	-3.05738	45.481
											CCTESLVNR	3	4502027	C1(Methylthio); N-Term(iTRAQ4plex); C2(Methylthio)	1.28	5.3	3.78898	2	630.77	1260.53	0.0508295	29.3927
											KYLYEIAR	3	4502027	K1(iTRAQ4plex); N-Term(iTRAQ4plex)	2.049	8.1	3.62118	3	448.602	1343.79	-0.849322	22.93
											LVAASQAALGL	11	4502027	N-Term(iTRAQ4plex)	2.459	59.6	4.00487	2	579.353	1157.7	-2.10616	65.89
											VFDEFKPLVEEPQNLIK	13	4502027	N-Term(iTRAQ4plex); K6(iTRAQ4plex); K17(iTRAQ4plex)	2.216	2.9	6.67576	3	826.47	2477.4	-2.46966	69.5147
											NECFLQHK	2	4502027	N-Term(iTRAQ4plex); C3(Methylthio); K8(iTRAQ4plex)	1.761		3.89648	2	676.838	1352.67	-1.08232	18.7487
											QTALVELVK	6	4502027	N-Term(iTRAQ4plex); K9(iTRAQ4plex)	2.337	6.7	3.94814	2	644.909	1288.81	1.61919	32.9631
											SLHTLFGDK	8	4502027	N-Term(iTRAQ4plex); K9(iTRAQ4plex)	1.536	16	3.71861	3	435.918	1305.74	-1.8185	26.4379
											CCAAADPHECYAK	3	4502027	C1(Methylthio); N-Term(iTRAQ4plex); C2(Methylthio); C10(Methylthio); K13(iTRAQ4plex)	0.813	10.3	4.04194	2	904.343	1807.68	-12.6108	31.4656
											TYETTLEK	2	4502027	N-Term(iTRAQ4plex); K8(iTRAQ4plex)	1.959	6.2	3.5991	2	636.849	1272.69	-1.73812	16.71
											LDELRDEGK	1	4502027	N-Term(iTRAQ4plex); K9(iTRAQ4plex)	2.626		3.18903	2	681.877	1362.75	-0.638484	16.5941
											LVNEVTEFAK	7	4502027	N-Term(iTRAQ4plex); K10(iTRAQ4plex)	2.195	8.7	4.32307	2	719.414	1437.82	1.31812	41.9531
											LVRPEVDVMCTAFHDNEETFLK	1	4502027	N-Term(iTRAQ4plex); M9(Oxidation); C10(Methylthio); K22(iTRAQ4plex)	1.709		3.4216	4	736.613	2943.43	-0.107169	61.5344
51092270	NP_001003665.1	C1orf95	uncharacterized membrane protein C1orf95 [Homo sapiens]	21.28	1	2	2	4	2.05998	8.82898
											DAETAAAAAAVAAADPR	2	51092270	N-Term(iTRAQ4plex)	2.074		6.49782	2	843.431	1685.85	-2.17389	41.2701
											GASSSSGVVVQVR	2	51092270	N-Term(iTRAQ4plex)	2.053	12.5	5.53396	2	688.885	1376.76	0.308055	17.8903
4557735	NP_000231.1	MAOA	amine oxidase [flavin-containing] A [Homo sapiens]	20.68	1	7	8	12	2.05947	23.1405
											IMDLLGDQVK	2	4557735	N-Term(iTRAQ4plex); K10(iTRAQ4plex)	2.21	15.6	3.84032	2	710.409	1419.81	-1.34603	54.1085
											DIWVQEPESK	1	4557735	N-Term(iTRAQ4plex); K10(iTRAQ4plex)	1.746		3.96411	2	759.906	1518.8	0.462166	27.51
											NEHVDYVDVGGAYVGPTQNR	1	4557735	N-Term(iTRAQ4plex)			6.26451	3	778.712	2334.12	-1.16437	33.7322
											VLGSQEALHPVHYEEK	2	4557735	N-Term(iTRAQ4plex); K16(iTRAQ4plex)	1.803		5.38728	3	708.715	2124.13	-1.68621	25.67
											FVGGSGQVSER	1	38202207;4557735	N-Term(iTRAQ4plex)			3.24645	2	633.832	1266.66	0.094073	19.3459
											EIPTDAPWEAQHADKWDK	1	4557735	N-Term(iTRAQ4plex); K15(iTRAQ4plex); K18(iTRAQ4plex)	1.571		5.28	4	643.081	2569.3	-1.41367	38.8138
											NLPSVSGLLK	1	4557735	N-Term(iTRAQ4plex); K10(iTRAQ4plex)	1.683		3.2638	2	658.413	1315.82	0.0744441	42.5197
											DVPAVEITHTFWER	3	4557735	N-Term(iTRAQ4plex)	2.263	25.5	5.73037	3	615.32	1843.94	-1.07401	55.2557
7657587	NP_055044.1	SLC6A11	sodium- and chloride-dependent GABA transporter 3 [Homo sapiens]	5.22	1	2	2	2	2.0582	3.77405
											VLAISDGIEHIGNLR	1	7657587	N-Term(iTRAQ4plex)	2.113		6.09496	3	584.335	1750.99	-0.845175	53.8166
											ESEAPGGGCSSGGAAPAR	1	7657587	N-Term(iTRAQ4plex); C9(Methylthio)	2.003		4.2092	3	584.259	1750.76	0.591475	16.1906
296317339	NP_001171752.1	VDAC2	voltage-dependent anion-selective channel protein 2 isoform 2 [Homo sapiens]	42.52	2	10	10	54	2.05748	12.4899
											YQLDPTASISAK	4	296317339	N-Term(iTRAQ4plex); K12(iTRAQ4plex)	2.453	9.2	4.03876	2	791.439	1581.87	-1.04814	29.9093
											LTFDTTFSPNTGK	5	296317339	N-Term(iTRAQ4plex); K13(iTRAQ4plex)	2.471	6.8	5.10589	2	858.958	1716.91	1.77362	41.3786
											LTLSALVDGK	9	296317339	N-Term(iTRAQ4plex); K10(iTRAQ4plex)	1.762	8.2	4.35614	2	652.906	1304.8	1.56335	51.2287
											NNFAVGYR	1	296317339	N-Term(iTRAQ4plex)	2.064		3.1639	2	542.786	1084.56	-1.04519	17.3517
											GFGFGLVK	6	296317339	N-Term(iTRAQ4plex); K8(iTRAQ4plex)	2.235	3.3	3.49773	2	556.837	1112.67	-3.59831	45.9129
											VNNSSLIGVGYTQTLRPGVK	4	296317339	N-Term(iTRAQ4plex); K20(iTRAQ4plex)	2.435		6.79745	3	797.79	2391.35	-2.26733	38.1088
											WCEYGLTFTEK	7	296317339	N-Term(iTRAQ4plex); C2(Methylthio); K11(iTRAQ4plex)	2.02		4.77049	2	855.91	1710.81	0.828395	70.4659
											SCSGVEFSTSGSSNTDTGK	4	296317339	N-Term(iTRAQ4plex); C2(Methylthio); K19(iTRAQ4plex)	1.959	7.2	5.49476	2	1092.99	2184.97	1.85182	25.6991
											TGDFQLHTNVNDGTEFGGSIYQK	13	296317339	N-Term(iTRAQ4plex); K23(iTRAQ4plex)	1.813	8	8.30427	3	939.461	2816.37	-1.1114	45.4682
											LTFDTTFSPNTGKK	1	296317339	N-Term(iTRAQ4plex); K13(iTRAQ4plex); K14(iTRAQ4plex)	1.673		4.52988	3	663.705	1989.1	-0.81368	34.6373
5730073	NP_006549.1	KHDRBS3	KH domain-containing, RNA-binding, signal transduction-associated protein 3 [Homo sapiens]	11.85	1	4	4	5	2.05708	6.52669
											MGHALEEIKK	2	5730073	N-Term(iTRAQ4plex); K9(iTRAQ4plex); K10(iTRAQ4plex)	1.868		4.1359	2	794.462	1587.92	-4.97778	23.7745
											FLIPDYNDEIR	1	5730073	N-Term(iTRAQ4plex)	2.062		3.20835	2	769.901	1538.8	-1.03618	53.2155
											YIDVVINK	1	5730073	N-Term(iTRAQ4plex); K8(iTRAQ4plex)	2.12		3.53514	2	626.382	1251.76	1.41101	37.5292
											DSLDPSFTHALR	1	5730073	N-Term(iTRAQ4plex)	2.177		5.17347	3	501.594	1502.77	-2.87501	30.7846
4503865	NP_000804.1	GABRB2	gamma-aminobutyric acid receptor subunit beta-2 isoform 2 precursor [Homo sapiens]	17.51	2	3	6	10	2.05614	18.7866
											ITIPDLTDVNAIDR	2	4503865	N-Term(iTRAQ4plex)	2.025	26.3	3.87049	2	850.47	1699.93	-0.941939	62.9538
											STMLAYDASSIQYR	1	4503865	N-Term(iTRAQ4plex)	1.629		4.20994	2	875.433	1749.86	-0.171231	38.5039
											IELPQFSIVDYK	1	4503865;194097327	N-Term(iTRAQ4plex); K12(iTRAQ4plex)			3.37796	2	870.482	1739.96	-15.1608	71.4118
											VADQLWVPDTYFLNDK	2	300797159;4503865;194097327	N-Term(iTRAQ4plex); K16(iTRAQ4plex)			4.32676	3	738.046	2212.12	-13.29	76.4443
											LHPDGTVLYGLR	3	300797159;4503865;194097327	N-Term(iTRAQ4plex)			4.52799	3	495.615	1484.83	-2.87212	34.4536
											MDPHENILLSTLEIK	1	4503865	N-Term(iTRAQ4plex); K15(iTRAQ4plex)	2.129		4.28566	3	681.045	2041.12	-2.34055	61.2069
10567816	NP_066268.1	GNAO1	guanine nucleotide-binding protein G(o) subunit alpha isoform a [Homo sapiens]	41.24	1	11	12	111	2.05505	17.6577
											MVCDVVSR	1	10567816	N-Term(iTRAQ4plex); C3(Methylthio)	1.508		2.76795	2	549.765	1098.52	-0.596297	30.1268
											MHESLMLFDSICNNK	9	10567816	N-Term(iTRAQ4plex); M6(Oxidation); C12(Methylthio); K15(iTRAQ4plex)	2.454		5.58362	3	711.327	2131.97	-11.1223	69.8801
											MEDTEPFSAELLSAMMR	5	10567816	N-Term(iTRAQ4plex)	1.675		5.49635	2	1051.49	2101.97	-1.33691	83.09
											AMDTLGIEYGDKER	6	10567816	N-Term(iTRAQ4plex); K12(iTRAQ4plex)	2.429	15.3	5.1456	3	629.323	1885.96	-0.795821	30.3792
											TTGIVETHFTFK	12	261878575;374081863;10567816;5729850	N-Term(iTRAQ4plex); K12(iTRAQ4plex)			5.37931	3	556.971	1668.9	-12.4413	31.7892
											NLKEDGISAAK	5	10567816	N-Term(iTRAQ4plex); K3(iTRAQ4plex); K11(iTRAQ4plex)	1.64	23.2	4.22588	2	789.465	1577.92	-0.33574	14.6887
											MHESLMLFDSICNNK	15	10567816	N-Term(iTRAQ4plex); C12(Methylthio); K15(iTRAQ4plex)	1.314	13.4	5.49881	2	1058.49	2115.97	-11.7282	76.2645
											MEDTEPFSAELLSAMMR	2	10567816	N-Term(iTRAQ4plex); M15(Oxidation); M16(Oxidation)	2.566		4.68661	3	711.991	2133.96	-1.21948	55.4674
											AMDTLGIEYGDKER	3	10567816	N-Term(iTRAQ4plex); M2(Oxidation); K12(iTRAQ4plex)	2.564	27.3	5.08517	3	634.655	1901.95	-0.650732	20.9787
											IGAADYQPTEQDILR	8	10567816	N-Term(iTRAQ4plex)	2.208	14	5.36187	2	917.475	1833.94	-1.81769	42.9551
											AMDTLGIEYGDK	2	10567816	N-Term(iTRAQ4plex); K12(iTRAQ4plex)	1.954		4.84041	2	800.909	1600.81	-1.20718	35.6486
											LWGDSGIQECFNR	9	10567816	N-Term(iTRAQ4plex); C10(Methylthio)	1.856	2.1	5.09401	2	857.892	1714.78	-1.92937	65.3351
											IIHEDGFSGEDVK	11	10567816	N-Term(iTRAQ4plex); K13(iTRAQ4plex)	2.093	6.1	6.10291	3	578.636	1733.89	-0.121015	25.7922
											EYQLNDSAK	1	10567816	N-Term(iTRAQ4plex); K9(iTRAQ4plex)	2.601		3.16524	2	678.355	1355.7	-1.27676	15.6335
											QYKPVVYSNTIQSLAAIVR	13	10567816	N-Term(iTRAQ4plex); K3(iTRAQ4plex)	2.35	11.2	8.07258	3	813.471	2438.4	-0.814605	67.0749
											MEDTEPFSAELLSAMMR	9	10567816	M1(Oxidation); N-Term(iTRAQ4plex)	2.736		4.98271	2	1059.49	2117.97	-0.770262	80.1253
28195384	NP_002514.1	NPTX2	neuronal pentraxin-2 precursor [Homo sapiens]	2.09	1	1	1	1	2.05498
											KVAELEDEK	1	28195384	K1(iTRAQ4plex); N-Term(iTRAQ4plex); K9(iTRAQ4plex)	2.055		3.3415	2	746.932	1492.86	-1.14902	17.8584
39777597	NP_004604.2	TGM2	protein-glutamine gamma-glutamyltransferase 2 isoform a [Homo sapiens]	9.02	2	4	4	4	2.05378	20.7238
											ALLVEPVINSYLLAER	1	39777597	N-Term(iTRAQ4plex)	2.089		4.39813	2	972.567	1944.13	-0.939057	77.952
											NEFGEIQGDK	1	39777597	N-Term(iTRAQ4plex); K10(iTRAQ4plex)	2.103		3.19398	2	712.866	1424.73	-0.704778	21.0247
											VVTNYNSAHDQNSNLLIEYFR	1	39777597	N-Term(iTRAQ4plex)	2.879		7.34754	3	881.107	2641.31	-2.25549	61.1877
											TVEIPDPVEAGEEVK	1	39777597	N-Term(iTRAQ4plex); K15(iTRAQ4plex)	1.611		3.39944	2	950.509	1900.01	-2.89051	42.5214
45387955	NP_991330.1	C19orf70	protein QIL1 precursor [Homo sapiens]	5.93	1	1	1	2	2.05251
											EGWEYVK	2	45387955	N-Term(iTRAQ4plex); K7(iTRAQ4plex)	2.053		2.86216	2	599.82	1198.63	-2.22061	30.1041
251831107	YP_003024026.1	ND1	NADH dehydrogenase subunit 1 [Homo sapiens]	12.26	1	4	4	9	2.04989	31.9572
											KGPNVVGPYGLLQPFADAMK	5	251831107	K1(iTRAQ4plex); N-Term(iTRAQ4plex); K20(iTRAQ4plex)	2.057		6.51715	3	845.466	2534.38	-12.5757	77.2477
											KILGYMQLR	1	251831107	K1(iTRAQ4plex); N-Term(iTRAQ4plex)	1.455		3.25623	3	470.622	1409.85	-1.04446	35.1708
											YDQLMHLLWK	1	251831107	N-Term(iTRAQ4plex); K10(iTRAQ4plex)	1.783		3.29895	3	545.631	1634.88	-11.9996	76.3653
											GPNVVGPYGLLQPFADAMK	2	251831107	N-Term(iTRAQ4plex); K19(iTRAQ4plex)	2.752		5.70879	2	1131.61	2262.22	-1.42387	82.0646
38708313	NP_859069.2	ASPHD1	aspartate beta-hydroxylase domain-containing protein 1 [Homo sapiens]	6.41	1	1	1	1	2.0458
											GGPVGCSEAGGPSPGGPGDPGEGPR	1	38708313	N-Term(iTRAQ4plex); C6(Methylthio)	2.046		5.64814	3	780.015	2338.03	-0.689999	30.1995
55749577	NP_001142.2	SLC25A4	ADP/ATP translocase 1 [Homo sapiens]	37.92	2	4	11	70	2.04406	14.9208
											GADIMYTGTVDCWR	1	55749577;156071462	N-Term(iTRAQ4plex); M5(Oxidation); C12(Methylthio)			3.38905	2	897.393	1793.78	0.316433	56.1358
											YFPTQALNFAFK	19	55749577;156071459;156071462	N-Term(iTRAQ4plex); K12(iTRAQ4plex)			4.43456	2	867.964	1734.92	-14.1777	74.7609
											GAWSNVLR	2	55749577;156071459;156071462	N-Term(iTRAQ4plex)			2.96906	2	523.798	1046.59	2.30121	27.6779
											GADIMYTGTVDCWR	16	55749577;156071462	N-Term(iTRAQ4plex); C12(Methylthio)			4.91102	2	889.394	1777.78	-1.2364	58.4744
											DFLAGGVAAAVSK	7	55749577	N-Term(iTRAQ4plex); K13(iTRAQ4plex)	2.346	4.4	5.38525	2	747.431	1493.85	-1.50589	41.3363
											EFHGLGDCIIK	7	55749577	N-Term(iTRAQ4plex); C8(Methylthio); K11(iTRAQ4plex)	1.7	12.8	5.45544	3	522.6	1565.79	-13.0955	47.6507
											GNLANVIR	2	55749577;156071459;156071462	N-Term(iTRAQ4plex)			3.03794	2	500.804	1000.6	-1.33892	18.325
											EQGFLSFWR	5	55749577	N-Term(iTRAQ4plex)	2.273	4.7	3.63244	2	657.341	1313.67	-1.56704	67.4391
											TAVAPIER	1	55749577;156071459;156071462	N-Term(iTRAQ4plex)			2.72652	2	500.799	1000.59	0.368569	16.9526
											QLFLGGVDR	2	55749577	N-Term(iTRAQ4plex)	1.886	4.3	2.7499	2	574.831	1148.66	0.52461	29.2408
											LLLQVQHASK	5	55749577;156071459;156071462	N-Term(iTRAQ4plex); K10(iTRAQ4plex)			4.63183	2	712.945	1424.88	0.051091	20.8683
											AAYFGVYDTAK	3	55749577;156071462	N-Term(iTRAQ4plex); K11(iTRAQ4plex)			4.30769	2	747.398	1493.79	0.00809728	30.8834
116256354	NP_001837.2	COL4A2	collagen alpha-2(IV) chain preproprotein [Homo sapiens]	1.81	1	2	2	2	2.04372
											GEQGFMGNTGPTGAVGDR	1	116256354	N-Term(iTRAQ4plex); M6(Oxidation)	2.648		4.13641	2	955.943	1910.88	-0.0344359	20.1925
											IAVQPGTVGPQGR	1	116256354	N-Term(iTRAQ4plex)	1.577		3.51345	2	712.411	1423.81	0.118093	21.8497
315630393	NP_001186829.1	PDK2	pyruvate dehydrogenase kinase, isozyme 2 isoform 3 [Homo sapiens]	17.59	3	2	2	3	2.04331	12.8408
											HNDVVPTMAQGVLEYK	2	315630393	N-Term(iTRAQ4plex); K16(iTRAQ4plex)	1.858		4.61218	3	697.027	2089.07	-15.1356	46.0042
											DTYGDDPVSNQNIQYFLDR	1	315630393	N-Term(iTRAQ4plex)	2.229		5.11527	2	1202.56	2404.11	-2.91798	60.6319
51873031	NP_064555.2	NCLN	nicalin precursor [Homo sapiens]	4.44	1	2	2	3	2.04276	9.46737
											AMAAVPQDVVR	1	51873031	N-Term(iTRAQ4plex)	2.18		3.30986	2	650.862	1300.72	0.307656	25.89
											ELETVAAHQFPEVR	2	51873031	N-Term(iTRAQ4plex)	1.906		5.53317	2	885.469	1769.93	0.62702	36.9661
4506405	NP_002872.1	RALB	ras-related protein Ral-B [Homo sapiens]	27.67	1	1	4	5	2.04274
											VVLDGEEVQIDILDTAGQEDYAAIR	1	4506405;33946329	N-Term(iTRAQ4plex)			4.64166	2	1438.74	2876.47	1.00213	82.2599
											VFFDLMR	1	4506405;33946329	N-Term(iTRAQ4plex)			2.68736	2	536.292	1071.58	-1.7068	54.7494
											AEEWGVQYVETSAK	1	4506405	N-Term(iTRAQ4plex); K14(iTRAQ4plex)	2.043		4.96762	2	942.983	1884.96	0.367437	41.3112
											VIMVGSGGVGK	2	4506405;33946329	N-Term(iTRAQ4plex); K11(iTRAQ4plex)			4.1133	2	646.384	1291.76	-2.53697	22.4636
27754773	NP_115796.2	PCDH1	protocadherin-1 isoform 2 precursor [Homo sapiens]	12.69	2	11	11	12	2.04251	8.54221
											WDSYDLTIK	1	27754773	N-Term(iTRAQ4plex); K9(iTRAQ4plex)	1.652		3.55098	2	714.883	1428.76	-2.34129	45.8796
											NTGLITVQGPVDREDLSTLR	1	27754773	N-Term(iTRAQ4plex)	2.174		3.01802	3	776.758	2328.26	-1.7487	43.4398
											QPQLIVMGNLDR	1	27754773	N-Term(iTRAQ4plex)	2.443		3.87178	2	764.425	1527.84	-0.0818032	42.2839
											LGPLALPEDHYER	2	27754773	N-Term(iTRAQ4plex)	1.967		4.26569	2	827.436	1653.87	-3.75979	36.7705
											GGQEPAGAGSPSPPEDR	1	27754773	N-Term(iTRAQ4plex)	2.062		4.31626	2	876.918	1752.83	0.939384	13.7172
											SPKPVKPVEDEDEAGLQK	1	27754773	N-Term(iTRAQ4plex); K3(iTRAQ4plex); K6(iTRAQ4plex); K18(iTRAQ4plex)	1.877		5.23337	4	636.359	2542.41	-2.81707	19.9098
											GLFTISPETGEIQVK	1	27754773	N-Term(iTRAQ4plex); K15(iTRAQ4plex)	2.216		4.76326	2	954.038	1907.07	-1.82676	53.2254
											TGDIFTTETSIDR	1	27754773	N-Term(iTRAQ4plex)	2.298		3.93262	2	800.403	1599.8	-0.329547	34.1892
											ECSEFGHSDTCWMPGQSSPSR	1	27754773	N-Term(iTRAQ4plex); C2(Methylthio); C11(Methylthio)	2.002		3.41736	3	855.333	2563.98	-1.85228	50.3911
											AQVVVTVK	1	27754773	N-Term(iTRAQ4plex); K8(iTRAQ4plex)	2.447		3.28006	2	566.37	1131.73	-0.271374	19.5923
											EQQSTYTFQLK	1	27754773	N-Term(iTRAQ4plex); K11(iTRAQ4plex)	1.651		4.63131	2	830.943	1660.88	0.43392	28.1818
96974985	NP_060191.3	CC2D1A	coiled-coil and C2 domain-containing protein 1A [Homo sapiens]	1.89	1	1	1	2	2.04163
											GPASTPTYSPAPTQPAPR	2	96974985	N-Term(iTRAQ4plex)	2.042		5.09716	2	970.502	1940	-0.962943	22.2591
4505773	NP_002625.1	PHB	prohibitin [Homo sapiens]	49.26	1	12	12	25	2.03968	14.4676
											VLPSITTEILK	2	4505773	N-Term(iTRAQ4plex); K11(iTRAQ4plex)	2.275	12	4.04719	2	751.474	1501.94	-1.79721	51.9477
											EFTEAVEAK	1	4505773	N-Term(iTRAQ4plex); K9(iTRAQ4plex)	2.114		3.92954	2	656.355	1311.7	-0.247542	21.0958
											DLQNVNITLR	2	4505773	N-Term(iTRAQ4plex)	2.206	0.8	3.86759	2	665.383	1329.76	-0.776942	30.477
											ILFRPVASQLPR	2	4505773	N-Term(iTRAQ4plex)	1.771		3.80087	2	770.973	1540.94	-3.69645	37.1816
											VFESIGK	1	4505773	N-Term(iTRAQ4plex); K7(iTRAQ4plex)	1.784		2.8157	2	534.319	1067.63	-2.1617	22.9778
											AAIISAEGDSK	1	4505773	N-Term(iTRAQ4plex); K11(iTRAQ4plex)	1.456		3.70825	2	675.377	1349.75	-3.07854	18.6818
											QVSDDLTER	1	4505773	N-Term(iTRAQ4plex)	2.437		3.07751	2	603.807	1206.61	-1.09655	18.9584
											NVPVITGSK	1	4505773	N-Term(iTRAQ4plex); K9(iTRAQ4plex)	1.583		2.90571	2	601.87	1202.73	-2.28322	17.3404
											AAELIANSLATAGDGLIELR	1	4505773	N-Term(iTRAQ4plex)	2.135		4.92117	2	1071.6	2142.19	-1.25645	83.4126
											IFTSIGEDYDER	3	4505773	N-Term(iTRAQ4plex)	1.584	1.2	4.04964	2	794.883	1588.76	-1.32399	41.1963
											FDAGELITQR	2	4505773	N-Term(iTRAQ4plex)	2.298	5.2	3.98593	2	647.35	1293.69	0.344836	35.9061
											KLEAAEDIAYQLSR	8	4505773	K1(iTRAQ4plex); N-Term(iTRAQ4plex)	2.279	5	6.30496	3	632.354	1895.05	-0.421176	56.5952
7657441	NP_055706.1	PDAP1	28 kDa heat- and acid-stable phosphoprotein [Homo sapiens]	7.18	1	1	1	1	2.03894
											GVEGLIDIENPNR	1	7657441	N-Term(iTRAQ4plex)	2.039		5.08047	2	785.421	1569.83	-1.0106	43.7767
21361380	NP_009172.2	SNF8	vacuolar-sorting protein SNF8 [Homo sapiens]	4.65	1	1	1	1	2.03837
											FAQDVSQDDLIR	1	21361380	N-Term(iTRAQ4plex)	2.038		3.26231	2	775.902	1550.8	1.71503	35.6576
24371248	NP_076423.2	FUNDC2	FUN14 domain-containing protein 2 [Homo sapiens]	5.82	1	1	1	1	2.03832
											SKAEEVVSFVK	1	24371248	N-Term(iTRAQ4plex); K2(iTRAQ4plex); K11(iTRAQ4plex)	2.038		3.97385	3	552.329	1654.97	-0.6621	33.5726
39995064	NP_056183.2	PANX1	pannexin-1 [Homo sapiens]	3.29	1	1	1	1	2.03805
											VYEILPTFDVLHFK	1	39995064	N-Term(iTRAQ4plex); K14(iTRAQ4plex)	2.038		6.02173	3	670.383	2009.13	-0.948405	81.966
154354966	NP_001093640.1	IMMT	mitochondrial inner membrane protein isoform 3 [Homo sapiens]	40.96	3	22	22	51	2.03426	14.6591
											QHITLALEK	1	154354966	N-Term(iTRAQ4plex); K9(iTRAQ4plex)	1.532		3.54636	2	670.91	1340.81	-1.38417	20.8689
											LFEMVLGPAAYNVPLPK	1	154354966	N-Term(iTRAQ4plex); K17(iTRAQ4plex)	1.513		4.62786	2	1074.11	2147.21	-1.34404	82.6796
											ISSVSEVMK	1	154354966	N-Term(iTRAQ4plex); K9(iTRAQ4plex)	2.089		3.77237	2	634.361	1267.71	-1.98165	23.7893
											LSTDDLNSLIAHAHR	5	154354966	N-Term(iTRAQ4plex)	2.248		6.70556	3	602.99	1806.96	-0.886197	50.0404
											GVYSEETLR	2	154354966	N-Term(iTRAQ4plex)	2.252	13.5	3.74199	2	599.315	1197.62	-0.405835	21.3279
											TDHPEIGEGKPTPALSEEASSSSIR	2	154354966	N-Term(iTRAQ4plex); K10(iTRAQ4plex)	3.95		5.62556	4	721.619	2883.46	-0.799873	26.7822
											GMSVSDLADK	1	154354966	N-Term(iTRAQ4plex); K10(iTRAQ4plex)	1.729		4.32479	2	655.846	1310.69	-1.0461	24.6839
											ANCSDNEFTQALTAAIPPESLTR	4	154354966	N-Term(iTRAQ4plex); C3(Methylthio)	2.712		6.57199	2	1320.13	2639.25	-1.34211	75.6427
											ELDSITPEVLPGWK	2	154354966	N-Term(iTRAQ4plex); K14(iTRAQ4plex)	1.574		3.92922	2	936.521	1872.03	-0.686885	59.6111
											SEFEQNLSEK	3	154354966	N-Term(iTRAQ4plex); K10(iTRAQ4plex)	1.984	8.2	4.15505	2	749.885	1498.76	-0.362079	20.8843
											AVDEAADALLK	3	154354966	N-Term(iTRAQ4plex); K11(iTRAQ4plex)	1.666	22.5	4.77416	2	702.404	1403.8	1.76209	39.0945
											LSQEQVDNFTLDINTAYAR	4	154354966	N-Term(iTRAQ4plex)	2.088	16.1	6.34803	2	1171.59	2342.17	-2.57867	61.4017
											KAVDEAADALLK	1	154354966	K1(iTRAQ4plex); N-Term(iTRAQ4plex); K12(iTRAQ4plex)	1.555		6.10581	3	559.335	1675.99	-2.87265	32.601
											VVSQYHELVVQAR	2	154354966	N-Term(iTRAQ4plex)	1.857		5.07395	2	836.467	1671.93	-2.0785	26.9239
											LHNMIVDLDNVVK	5	154354966	N-Term(iTRAQ4plex); K13(iTRAQ4plex)	1.925		5.43179	2	899.5	1797.99	-12.0058	56.1834
											TSSAETPTIPLGSAVEAIK	1	154354966	N-Term(iTRAQ4plex); K19(iTRAQ4plex)	1.903		5.12623	2	1080.6	2160.2	-0.350343	48.1928
											GIEQAVQSHAVAEEEAR	3	154354966	N-Term(iTRAQ4plex)	2.494		7.0778	2	984.498	1967.99	-0.796331	31.0141
											LSEQELQFR	2	154354966	N-Term(iTRAQ4plex)	2.172	5.8	3.46767	2	647.35	1293.69	-0.0248668	29.5049
											AHQLWLSVEALK	1	154354966	N-Term(iTRAQ4plex); K12(iTRAQ4plex)	1.474		4.19515	3	561.666	1682.98	0.363958	56.0968
											QTASVTLQAIAAQNAAVQAVNAHSNILK	3	154354966	N-Term(iTRAQ4plex); K28(iTRAQ4plex)	1.624	22.9	10.6244	3	1040.92	3120.74	0.675958	67.4592
											EVAGAKPHITAAEGK	3	154354966	N-Term(iTRAQ4plex); K6(iTRAQ4plex); K15(iTRAQ4plex)	2.186		4.84107	4	478.531	1911.1	-1.08723	13.4727
											VAMIDETR	1	154354966	N-Term(iTRAQ4plex)	1.831		2.88238	2	539.787	1078.57	-1.99764	18.0797
374532779	NP_001243425.1	MAN2C1	alpha-mannosidase 2C1 isoform 4 [Homo sapiens]	2.55	4	1	1	1	2.03389
											ANHSAFLFGFGDGGGGPTQTMLDR	1	374532779	N-Term(iTRAQ4plex)	2.034		7.47103	3	866.416	2597.23	0.537316	65.6948
21361743	NP_060846.2	NIPSNAP3B	protein NipSnap homolog 3B [Homo sapiens]	10.93	1	1	2	5	2.03339
											VVGVFHTEYGELNR	2	21361743	N-Term(iTRAQ4plex)	2.033		4.53588	3	588.643	1763.92	-2.27318	36.7527
											VHVLWWNESADSR	3	21361743;22267436	N-Term(iTRAQ4plex)			3.53756	3	581.629	1742.87	-0.456542	46.625
32189394	NP_001677.2	ATP5B	ATP synthase subunit beta, mitochondrial precursor [Homo sapiens]	61.63	1	21	21	208	2.03324	16.0131
											EGNDLYHEMIESGVINLK	17	32189394	N-Term(iTRAQ4plex); K18(iTRAQ4plex)	2.242	27.9	6.45939	2	1175.1	2349.19	-2.36837	63.8366
											TIAMDGTEGLVR	2	32189394	N-Term(iTRAQ4plex); M4(Oxidation)	3.246		3.07783	2	711.872	1422.74	-0.176282	23.2959
											TIAMDGTEGLVR	3	32189394	N-Term(iTRAQ4plex)	2.412		3.62422	2	703.875	1406.74	0.285412	30.583
											QFAPIHAEAPEFMEMSVEQEILVTGIK	1	32189394	N-Term(iTRAQ4plex); M13(Oxidation); K27(iTRAQ4plex)	3.802		9.23076	3	1116.9	3348.69	-4.56507	77.1054
											VLDSGAPIKIPVGPETLGR	7	32189394	N-Term(iTRAQ4plex); K9(iTRAQ4plex)	1.709	26.8	5.92276	2	1104.15	2207.3	-2.07286	51.7124
											VALTGLTVAEYFR	15	32189394	N-Term(iTRAQ4plex)	1.698	9.4	5.1505	2	792.449	1583.89	-0.622418	68.9415
											IMNVIGEPIDER	3	32189394	N-Term(iTRAQ4plex); M2(Oxidation)	1.87	42.2	3.74833	2	773.406	1545.8	-1.30703	30.5948
											KGSITSVQAIYVPADDLTDPAPATTFAHLDATTVLSR	1	32189394	K1(iTRAQ4plex); N-Term(iTRAQ4plex)			4.60234	4	1033.55	4131.18	-2.16766	74.0925
											IMNVIGEPIDER	4	32189394	N-Term(iTRAQ4plex)	2.23	8.5	3.82678	2	765.408	1529.81	-1.61245	42.8139
											VVDLLAPYAK	9	32189394	N-Term(iTRAQ4plex); K10(iTRAQ4plex)	1.665	28.3	4.00047	2	688.924	1376.84	1.39068	51.8316
											FLSQPFQVAEVFTGHMGK	5	32189394	N-Term(iTRAQ4plex); M16(Oxidation); K18(iTRAQ4plex)	2.916	3.7	7.59242	3	776.407	2327.21	-1.82786	70.03
											DQEGQDVLLFIDNIFR	3	32189394	N-Term(iTRAQ4plex)	2.531	10.6	5.41607	2	1033.54	2066.06	-1.25131	83.8291
											FTQAGSEVSALLGR	8	32189394	N-Term(iTRAQ4plex)	2.311	9.3	5.15446	2	790.43	1579.85	-1.99476	56.646
											IPSAVGYQPTLATDMGTMQER	18	32189394	N-Term(iTRAQ4plex)	2.054	10.7	5.95524	3	804.066	2410.18	-1.55713	55.8119
											LVLEVAQHLGESTVR	21	32189394	N-Term(iTRAQ4plex)	1.86	28.2	5.76606	3	599.012	1795.02	0.623224	58.8573
											VALVYGQMNEPPGAR	3	32189394	N-Term(iTRAQ4plex); M8(Oxidation)	2.925		3.94621	3	587.974	1761.91	0.592059	27.3238
											EGNDLYHEMIESGVINLK	3	32189394	N-Term(iTRAQ4plex); M9(Oxidation); K18(iTRAQ4plex)	3.014		5.34338	3	789.068	2365.19	-1.98869	41.9903
											IPSAVGYQPTLATDMGTMQER	4	32189394	N-Term(iTRAQ4plex); M15(Oxidation); M18(Oxidation)	2.849	27.4	5.83627	3	814.729	2442.17	-1.846	40.3853
											TVLIMELINNVAK	3	32189394	N-Term(iTRAQ4plex); M5(Oxidation); K13(iTRAQ4plex)	2.947		4.38847	2	881.522	1762.04	-1.10187	71.1467
											VALVYGQMNEPPGAR	7	32189394	N-Term(iTRAQ4plex)	2.151		4.6869	2	873.46	1745.91	-0.454512	32.4472
											IMDPNIVGSEHYDVAR	14	32189394	N-Term(iTRAQ4plex)	2.303	8.6	6.43057	3	653.993	1959.97	-2.90813	36.5384
											AIAELGIYPAVDPLDSTSR	13	32189394	N-Term(iTRAQ4plex)	1.8	14.9	5.66076	2	1066.57	2132.13	-1.99755	67.9981
											IGLFGGAGVGK	5	32189394	N-Term(iTRAQ4plex); K11(iTRAQ4plex)	1.734	19.1	4.10264	2	632.386	1263.77	-0.662126	34.1425
											IMDPNIVGSEHYDVAR	2	32189394	N-Term(iTRAQ4plex); M2(Oxidation)	4.154		5.16733	3	659.326	1975.96	-1.08338	32.9089
											FLSQPFQVAEVFTGHMGK	10	32189394	N-Term(iTRAQ4plex); K18(iTRAQ4plex)	2.038	18.2	8.76898	3	771.076	2311.21	-0.528353	82.2055
											GSITSVQAIYVPADDLTDPAPATTFAHLDATTVLSR	5	32189394	N-Term(iTRAQ4plex)			7.62269	3	1287	3858.99	-0.178877	76.1556
											AHGGYSVFAGVGER	9	32189394	N-Term(iTRAQ4plex)	1.728	7	4.89679	2	775.895	1550.78	-0.2449	22.2022
											ILQDYK	1	32189394	N-Term(iTRAQ4plex); K6(iTRAQ4plex)	2.355		2.57206	2	534.32	1067.63	-1.11393	26.0714
											IPSAVGYQPTLATDMGTMQER	11	32189394	N-Term(iTRAQ4plex); M15(Oxidation)	3.532	3.4	6.1454	3	809.398	2426.18	-0.381777	46.4564
											TVLIMELINNVAK	1	32189394	N-Term(iTRAQ4plex); K13(iTRAQ4plex)	1.915		3.90399	2	873.525	1746.04	-0.878199	83.2567
50592988	NP_003357.2	UQCRC2	cytochrome b-c1 complex subunit 2, mitochondrial precursor [Homo sapiens]	41.94	1	14	14	61	2.03139	11.2248
											YEDFSNLGTTHLLR	6	50592988	N-Term(iTRAQ4plex)	2.091	3.7	6.04889	3	603.98	1809.92	-0.516473	47.2624
											WEVADLQPQLK	1	50592988	N-Term(iTRAQ4plex); K11(iTRAQ4plex)	2.246		3.8617	2	807.945	1614.88	-16.2185	48.2012
											TIAQGNLSNTDVQAAK	2	50592988	N-Term(iTRAQ4plex); K16(iTRAQ4plex)	2.604		5.12578	2	960.01	1919.01	-16.1888	21.7164
											RWEVADLQPQLK	2	50592988	N-Term(iTRAQ4plex); K12(iTRAQ4plex)	1.712		3.79903	2	886.008	1771.01	-1.16705	39.2157
											QVAEQFLNMR	4	50592988	N-Term(iTRAQ4plex)	1.882		4.40504	2	690.364	1379.72	-0.728622	36.13
											VTSEELHYFVQNHFTSAR	14	50592988	N-Term(iTRAQ4plex)	2.341	13.1	6.88474	3	770.386	2309.14	0.183852	50.7627
											MALIGLGVSHPVLK	2	50592988	N-Term(iTRAQ4plex); K14(iTRAQ4plex)	1.831	18.1	5.01342	3	575.022	1723.05	-2.03819	48.5359
											MALIGLGVSHPVLK	1	50592988	M1(Oxidation); N-Term(iTRAQ4plex); K14(iTRAQ4plex)	4.395		4.83808	3	580.354	1739.05	-1.13104	36.0324
											LPNGLVIASLENYSPVSR	5	50592988	N-Term(iTRAQ4plex)	1.945		5.62414	2	1037.08	2073.14	-1.46169	72.737
											AAYNQVK	1	50592988	N-Term(iTRAQ4plex); K7(iTRAQ4plex)	2.133		2.83723	2	541.315	1081.62	-1.34511	12.7731
											AVAFQNPQTHVIENLHAAAYR	8	50592988	N-Term(iTRAQ4plex)	1.899		7.29359	3	832.107	2494.31	-0.615837	38.8934
											SMAASGNLGHTPFVDEL	6	50592988	N-Term(iTRAQ4plex)	1.353	13.7	3.50793	3	630.643	1889.91	-2.40792	52.9469
											NALANPLYCPDYR	2	50592988	N-Term(iTRAQ4plex); C9(Methylthio)	1.804		4.4462	2	850.407	1699.81	0.382692	47.4703
											ENMAYTVECLR	2	50592988	N-Term(iTRAQ4plex); C9(Methylthio)	1.798	21.5	4.02426	2	759.846	1518.69	-1.1213	43.272
											ATAAPAGAPPQPQDLEFTK	5	50592988	N-Term(iTRAQ4plex); K19(iTRAQ4plex)	2.343	9.6	4.82943	2	1099.59	2198.17	-1.18622	31.8881
320118928	NP_001188458.1	PCSK2	neuroendocrine convertase 2 isoform 2 preproprotein [Homo sapiens]	3.32	3	1	1	1	2.02812
											EWTLMLHGTQSAPYIDQVVR	1	320118928	N-Term(iTRAQ4plex)	2.028		5.94919	3	830.098	2488.28	0.260459	67.6007
57164975	NP_000347.2	TCOF1	treacle protein isoform b [Homo sapiens]	1.35	5	1	1	1	2.02351
											SPAGPAATPAQAQAASTPR	1	57164975	N-Term(iTRAQ4plex)	2.024		5.47376	2	947.499	1893.99	-0.105918	18.2243
4505901	NP_003867.1	TMEM11	transmembrane protein 11, mitochondrial [Homo sapiens]	12.5	1	2	2	3	2.02109	6.71851
											LPLHTLTSSTPVVLVR	2	4505901	N-Term(iTRAQ4plex)	1.925		5.11254	3	626.382	1877.13	-1.58573	52.8564
											YIVIEPTR	1	4505901	N-Term(iTRAQ4plex)	2.117		3.00921	2	567.835	1134.66	-0.508189	28.3982
4504517	NP_001531.1	HSPB1	heat shock protein beta-1 [Homo sapiens]	40.98	1	6	6	19	2.02078	23.2931
											TKDGVVEITGK	2	4504517	N-Term(iTRAQ4plex); K2(iTRAQ4plex); K11(iTRAQ4plex)	1.497		5.24294	3	526.984	1578.94	-2.5178	15.796
											VSLDVNHFAPDELTVK	5	4504517	N-Term(iTRAQ4plex); K16(iTRAQ4plex)	1.939	17.9	5.59332	2	1036.56	2072.12	-2.44564	49.2136
											LFDQAFGLPR	3	4504517	N-Term(iTRAQ4plex)	2.565	5.8	3.33459	2	654.364	1307.72	-2.01255	54.3013
											LATQSNEITIPVTFESR	5	4504517	N-Term(iTRAQ4plex)	2.464	3.4	6.02184	2	1025.55	2050.09	-1.53678	50.891
[truncated: 22,924 more rows]
[truncated: 5 more columns]
