# Supplementary material for: Host response profile of human brain proteome in toxoplasma encephalitis co-infected with HIV
Source: Clin Proteomics. 2014 Nov 1;11(1):39. doi: 10.1186/1559-0275-11-39 (PMC4232683; doi:10.1186/1559-0275-11-39)
Supplement: Supplementary file 2 — Additional file 2: Table S2: Details of samples used for quantitative proteomic analysis of toxoplasma encephalitis. Table S3. Details of samples used for immunohistochemistry-based validation of differentially expressed molecules from quantitative proteomic analysis of toxoplasma encephalitis co-infected with HIV. (XLSX 13 KB) [file 12014_2014_81_MOESM2_ESM.xlsx]

## Sheet: Sheet1
Sahu et al., 2014. Host response profile of brain proteome in toxoplasma encephalitis
Additional file 2: Table S2: Details of samples used for quantitative proteomic analysis of toxoplasma encephalitis co-infected with HIV
Serial Number	Sample ID	Age/Sex	Post mortem interval time	Diagnosis	Tissue source
1	Control_1	40/M	18hrs	Normal	Frontal
2	Control_2	45/F	10hrs 45min	Normal	Frontal
3	Control_3	47/M	11hrs	Normal	Frontal
4	Control_4	18/F	10hrs 15min	Normal	Frontal
5	Control_5	40/M	19hrs	Normal	Frontal
6	Toxoplasma encephalitis+HIV_1	38/M	10hrs	Toxoplasma encephalitis+HIV	Frontal
7	Toxoplasma encephalitis+HIV_2	30/M	18hrs	Toxoplasma encephalitis+HIV	Frontal
8	Toxoplasma encephalitis+HIV_3	33/F	-	Toxoplasma encephalitis+HIV	Frontal
9	Toxoplasma encephalitis+HIV_4	42/M	13hrs	Toxoplasma encephalitis+HIV	Frontal
10	Toxoplasma encephalitis+HIV_5	43/F	-	Toxoplasma encephalitis+HIV	Frontal
Additional file 2: Table S3: Details of samples used for Immunohistochemistry-based validation of differentially expressed molecules from quantitative proteomic analysis of toxoplasma encephalitis co-infected with HIV
	Sample ID	Age and Sex	Post mortem interval time	Diagnosis	Tissue source
1	Control_1	1/F	18hrs 45 mins	Normal	Frontal
2	Toxoplasma encephalitis+HIV_1	38/M	10hrs	Toxoplasma encephalitis + HIV	Frontal
3	Toxoplasma encephalitis+HIV_2	30/M	18hrs	Toxoplasma encephalitis + HIV	Frontal
4	Toxoplasma encephalitis+HIV_3	32/M	-	Toxoplasma encephalitis + HIV	Frontal
5	Toxoplasma encephalitis+HIV_4	42/M	13hrs	Toxoplasma encephalitis + HIV	Frontal
6	Toxoplasma encephalitis+HIV_5	43/F	-	Toxoplasma encephalitis + HIV	Frontal
7	Toxoplasma encephalitis+HIV_6	35/M	14 hrs	Toxoplasma encephalitis + HIV	Frontal
8	Toxoplasma encephalitis+HIV_7	54/M	3 hrs	Toxoplasma encephalitis + HIV	Frontal
9	Toxoplasma encephalitis+HIV_8	35/M	3hrs	Toxoplasma encephalitis + HIV	Frontal
10	Toxoplasma encephalitis+HIV_9	35/F	5hrs	Toxoplasma encephalitis + HIV	Frontal
11	Toxoplasma encephalitis+HIV_10	33/F	3hrs	Toxoplasma encephalitis + HIV	Frontal
12	Toxoplasma encephalitis+HIV_11	45/M	4hrs	Toxoplasma encephalitis + HIV	Frontal
13	Toxoplasma encephalitis+HIV_12	25/F	28hrs	Toxoplasma encephalitis + HIV	Frontal
14	Toxoplasma encephalitis+HIV_13	45/F	4hrs	Toxoplasma encephalitis + HIV	Frontal
15	Toxoplasma encephalitis+HIV_14	-/M	-	Toxoplasma encephalitis + HIV	Frontal
16	Toxoplasma encephalitis+HIV_15	32/F	4hrs	Toxoplasma encephalitis + HIV	Frontal
